# Supplementary material for: Molecular detection of Rickettsia species in ectoparasites collected from two southern provinces of Cambodia
Source: PLoS Negl Trop Dis. 2024 Sep 30;18(9):e0012544. doi: 10.1371/journal.pntd.0012544 (PMC11476676; doi:10.1371/journal.pntd.0012544)
Supplement: S1 Table — (XLSX) [file pntd.0012544.s001.xlsx]

## Sheet: S1 Table
S1 Table. PCR and Nested PCR Primers for MLST
Target Gene	Primer Name	Sequence (5’ – 3’)	Product (bp)	PCR Cycling Condition
				PCR		Nested PCR
R17K	R17kM61F*	ACT TTA CAA AAT TCT AAA AAC CAT ATA CT	524*	First Hold	Depend on reagents and Taq enzyme
	R17k31F^	GCT CTT GCA GCT TCT ATG TTA CA	434^	Denature	94o C or 95o C for 30 sec
	Rr2608R new*^	CAT TGT CCG TCA GGT TTG GCG		Annealing	54o C for 30 Sec	57o - 59oC for 30 Sec
				Extension	68 ~ 72o C for 1 min	68 ~ 72o C for 30 sec
				Cycle	35 - 40	35
				Final Hold	72o C for 7 min	72o C for 7 min
gltA	CS1dF*	ATG CTA ATG GCA ATA ATA A	1273*	First Hold	Depend on reagents and Taq enzyme
	CS1273R*	CAT AAC CAG TGT AAA GCT G		Denature	94o C or 95o C for 30 sec
	RpE CS877p*^	GGG GGC CTG CTC ACG GCG G	382^	Annealing	49o C for 30 Sec	55o - 57oC for 30 Sec
	RpE CS1258n*^	ATT GCA AAA AGT ACA GTG AAC A		Extension	68 ~ 72o C for 1 min	68 ~ 72o C for 30 sec
				Cycle	35 - 40	35
				Final Hold	72o C for 7 min	72o C for 7 min
ompB	RompB11 F	ACCATAGTAGCMAGTTTTGCAG	1902*	First Hold	Depend on reagents and Taq enzyme
	120-607 F	AATATCGCTGACGGTCAAGGT	1265^	Denature	94o C or 95o C for 30 sec
	RompB1902 R	CCGTCATTTCCAATAACTAACTC		Annealing	54o C for 30 Sec	54o - 55oC for 30 Sec
	RAK1009 F (RompB1009)	ACATKGTTATACARAGTGYTAATGC		Extension	68 ~ 72o C for 2 min	68 ~ 72o C for 90 sec
	RAK1452 R (RompB1452)	SGTTAACTTKACCGYTTATAACTGT	1438^	Cycle	35 - 40	35
				Final Hold	72o C for 7 min	72o C for 7 min
ompA	RompAM50F*	TTG CGT ATA CAC TTT TTA AGT GA	692*	First Hold	Depend on reagents and Taq enzyme
	RompA642R*	ATT ACC TAT TGT TCC GTT AAT GGC A		Denature	94o C or 95o C for 30 sec
	190-70F^	ATG GCG AAT ATT TCT CCA AAA	632^	Annealing	54o C for 30 Sec	52oC for 30 Sec
	190-701R^	GTT CCG TTA ATG GCA GCA TCT		Extension	68 ~ 72o C for 1 min	68 ~ 72o C for 1 min
				Cycle	35 - 40	35
				Final Hold	72o C for 7 min	72o C for 7 min
sca4	RrD749F*	TGG TAG CAT TAA AAG CTG TGG	1078*	First Hold	Depend on reagents and Taq enzyme
	RrD928F^	ATT TAT ACA CTT GCG GTA ACA C	899^	Denature	94o C or 95o C for 30 sec
	RrD1826R*^	TCT AAA TKC TGC TGM ATC AAT		Annealing	52o C for 30 Sec	52oC for 30 Sec
				Extension	68 ~ 72o C for 90 sec	68 ~ 72o C for 1 min
				Cycle	35 - 40	35
				Final Hold	72o C for 7 min	72o C for 7 min
16S rRNA, rrs	16S U17F*	AGA GTT TGA TCC TGG CTC AG	~1500*	First Hold	Depend on reagents and Taq enzyme
	16S U384F^	TGG GGA ATA TTG GAC AAT GG	~1150^	Denature	94o C or 95o C for 30 sec
	16S U1592R*^	AGG AGG TRA TCC AGC CGC A		Annealing	58o C for 30 Sec	57oC for 30 Sec
				Extension	68 ~ 72o C for 90 sec	68 ~ 72o C for 1 min
				Cycle	35 - 40	35
				Final Hold	72o C for 7 min	72o C for 7 min
* for PCR
^ for nested PCR if required
