# Supplementary material for: Molecular detection of Rickettsia species in ectoparasites collected from two southern provinces of Cambodia
Source: PLoS Negl Trop Dis. 2024 Sep 30;18(9):e0012544. doi: 10.1371/journal.pntd.0012544 (PMC11476676; doi:10.1371/journal.pntd.0012544)
Supplement: S1 Dataset — (XLSX) [file pntd.0012544.s008.xlsx]

## Sheet: Ectoparasite
Tube #	Province	Locality	Date collection	Host	Ectoparasite Species	Total #	Sex	Stage
1	Preah Sihanouk	Preah Sihanouk 1	2017-09-26	Dog	Rhipicephalus linnaei	10	Male	Adult
2	Preah Sihanouk	Preah Sihanouk 1	2017-09-26	Dog	Rhipicephalus linnaei	3	Male	Adult
3	Preah Sihanouk	Preah Sihanouk 1	2017-09-26	Dog	Rhipicephalus linnaei	2	Male	Adult
4	Preah Sihanouk	Preah Sihanouk 1	2017-09-26	Dog	Rhipicephalus linnaei	1	Male	Adult
5	Preah Sihanouk	Preah Sihanouk 1	2017-09-26	Dog	Rhipicephalus linnaei	1	Male	Adult
6	Preah Sihanouk	Preah Sihanouk 1	2017-09-26	Dog	Heterodoxus spiniger	8	Male	Adult
7	Preah Sihanouk	Preah Sihanouk 1	2017-09-26	Dog	Rhipicephalus linnaei	10	Male	Adult
8	Preah Sihanouk	Preah Sihanouk 1	2017-09-26	Dog	Rhipicephalus linnaei	10	Male	Adult
9	Preah Sihanouk	Preah Sihanouk 1	2017-09-26	Dog	Rhipicephalus linnaei	9	Male	Adult
10	Preah Sihanouk	Preah Sihanouk 1	2017-09-26	Dog	Rhipicephalus linnaei	10	Male	Adult
11	Preah Sihanouk	Preah Sihanouk 1	2017-09-26	Dog	Rhipicephalus linnaei	6	Female	Adult
12	Preah Sihanouk	Preah Sihanouk 1	2017-09-26	Dog	Rhipicephalus linnaei	11	Male	Adult
13	Preah Sihanouk	Preah Sihanouk 1	2017-09-26	Dog	Rhipicephalus linnaei	10	Male	Adult
14	Preah Sihanouk	Preah Sihanouk 1	2017-09-26	Dog	Rhipicephalus linnaei	9	Male	Adult
15	Preah Sihanouk	Preah Sihanouk 1	2017-09-26	Dog	Rhipicephalus linnaei	10	Male	Adult
16	Preah Sihanouk	Preah Sihanouk 1	2017-09-26	Dog	Rhipicephalus linnaei	10	Male	Adult
17	Preah Sihanouk	Preah Sihanouk 1	2017-09-26	Dog	Rhipicephalus linnaei	10	Female	Adult
18	Preah Sihanouk	Preah Sihanouk 1	2017-09-26	Dog	Rhipicephalus linnaei	2	Female	Adult
19	Preah Sihanouk	Preah Sihanouk 1	2017-09-26	Dog	Rhipicephalus linnaei	1	Male	Adult
20	Preah Sihanouk	Preah Sihanouk 1	2017-09-26	Dog	Rhipicephalus linnaei	8	Male	Adult
21	Preah Sihanouk	Preah Sihanouk 1	2017-09-26	Dog	Rhipicephalus linnaei	1	Male	Adult
22	Preah Sihanouk	Preah Sihanouk 1	2017-09-26	Dog	Rhipicephalus linnaei	1	Male	Adult
23	Preah Sihanouk	Preah Sihanouk 1	2017-09-26	Dog	Rhipicephalus linnaei	1	Male	Adult
24	Preah Sihanouk	Preah Sihanouk 1	2017-09-26	Dog	Rhipicephalus linnaei	1	Male	Adult
25	Preah Sihanouk	Preah Sihanouk 1	2017-09-26	Dog	Rhipicephalus linnaei	1	Male	Adult
26	Preah Sihanouk	Preah Sihanouk 1	2017-09-26	Cattle	Rhipicephalus microplus s.l.	5	Male	Adult
27	Preah Sihanouk	Preah Sihanouk 1	2017-09-26	Cattle	Rhipicephalus microplus s.l.	3	Female	Adult
28	Preah Sihanouk	Preah Sihanouk 1	2017-09-27	Dog	Rhipicephalus linnaei	6	Male	Adult
29	Preah Sihanouk	Preah Sihanouk 1	2017-09-26	Dog	Heterodoxus spiniger	9	Female	Adult
30	Preah Sihanouk	Preah Sihanouk 1	2017-09-26	Dog	Ctenocephalides orientis	2	Female	Adult
31	Preah Sihanouk	Preah Sihanouk 1	2017-09-27	Dog	Heterodoxus spiniger	1	Female	Adult
32	Preah Sihanouk	Preah Sihanouk 1	2017-09-26	Domestic Turkey	Lipeurus spp.	2	Female	Adult
33	Preah Sihanouk	Preah Sihanouk 1	2017-09-26	Domestic Turkey	Lipeurus spp.	11	Female	Adult
34	Preah Sihanouk	Preah Sihanouk 1	2017-09-27	Dog	Heterodoxus spiniger	4	Female	Adult
35	Preah Sihanouk	Preah Sihanouk 1	2017-09-27	Dog	Rhipicephalus linnaei	2	Male	Adult
36	Preah Sihanouk	Preah Sihanouk 1	2017-09-27	Cattle	Rhipicephalus microplus s.l.	10	Female	Adult
37	Preah Sihanouk	Preah Sihanouk 1	2017-09-27	Cattle	Rhipicephalus microplus s.l.	9	Female	Adult
38	Preah Sihanouk	Preah Sihanouk 1	2017-09-27	Cattle	Rhipicephalus microplus s.l.	10	Female	Adult
39	Preah Sihanouk	Preah Sihanouk 1	2017-09-27	Cattle	Rhipicephalus microplus s.l.	10	Female	Adult
40	Preah Sihanouk	Preah Sihanouk 1	2017-09-27	Cattle	Rhipicephalus microplus s.l.	10	Female	Adult
41	Preah Sihanouk	Preah Sihanouk 1	2017-09-27	Cattle	Rhipicephalus microplus s.l.	10	Female	Adult
42	Preah Sihanouk	Preah Sihanouk 1	2017-09-27	Cattle	Rhipicephalus microplus s.l.	10	Female	Adult
43	Preah Sihanouk	Preah Sihanouk 1	2017-09-27	Cattle	Rhipicephalus microplus s.l.	8	N/A	Adult
44	Preah Sihanouk	Preah Sihanouk 1	2017-09-27	Cattle	Haematopinus quadropertusus	1	Female	Adult
45	Preah Sihanouk	Preah Sihanouk 1	2017-09-27	Dog	Heterodoxus spiniger	2	Female	Adult
46	Preah Sihanouk	Preah Sihanouk 1	2017-09-27	Dog	Rhipicephalus linnaei	5	N/A	Adult
47	Preah Sihanouk	Preah Sihanouk 1	2017-09-27	Dog	Ctenocephalides orientis	2	Female	Adult
48	Preah Sihanouk	Preah Sihanouk 1	2017-09-27	Dog	Heterodoxus spiniger	9	N/A	Adult
49	Preah Sihanouk	Preah Sihanouk 1	2017-09-27	Cattle	Rhipicephalus microplus s.l.	9	Female	Adult
50	Preah Sihanouk	Preah Sihanouk 1	2017-09-27	Cattle	Rhipicephalus microplus s.l.	3	Male	Adult
51	Preah Sihanouk	Preah Sihanouk 1	2017-09-27	Dog	Heterodoxus spiniger	4	Female	Adult
52	Preah Sihanouk	Preah Sihanouk 1	2017-09-27	Dog	Ctenocephalides orientis	2	Female	Adult
53	Preah Sihanouk	Preah Sihanouk 1	2017-09-27	Dog	Heterodoxus spiniger	2	Female	Adult
54	Preah Sihanouk	Preah Sihanouk 1	2017-09-27	Dog	Rhipicephalus linnaei	1	Female	Adult
55	Preah Sihanouk	Preah Sihanouk 1	2017-09-27	Dog	Rhipicephalus linnaei	3	Female	Adult
56	Preah Sihanouk	Preah Sihanouk 1	2017-09-27	Dog	Rhipicephalus linnaei	6	Male	Adult
57	Preah Sihanouk	Preah Sihanouk 1	2017-09-27	Dog	Rhipicephalus linnaei	2	Male	Adult
58	Preah Sihanouk	Preah Sihanouk 1	2017-09-27	Dog	Rhipicephalus linnaei	4	Male	Adult
59	Preah Sihanouk	Preah Sihanouk 1	2017-09-27	Dog	Rhipicephalus linnaei	2	Female	Adult
60	Preah Sihanouk	Preah Sihanouk 1	2017-09-27	Dog	Heterodoxus spiniger	2	Female	Adult
61	Preah Sihanouk	Preah Sihanouk 1	2017-09-27	Rodent	Xenopsylla cheopis	2	N/A	Adult
62	Preah Sihanouk	Preah Sihanouk 1	2017-09-27	Rodent	Laelaps echidninus	2	Female	Adult
63	Preah Sihanouk	Preah Sihanouk 1	2017-09-27	Rodent	Xenopsylla cheopis	3	Female	Adult
64	Preah Sihanouk	Preah Sihanouk 1	2017-09-27	Rodent	Xenopsylla cheopis	1	Male	Adult
65	Preah Sihanouk	Preah Sihanouk 1	2017-09-27	Rodent	Laelaps echidninus	1	Female	Adult
66	Preah Sihanouk	Preah Sihanouk 1	2017-09-28	Cattle	Rhipicephalus microplus s.l.	10	Female	Adult
67	Preah Sihanouk	Preah Sihanouk 1	2017-09-28	Cattle	Rhipicephalus microplus s.l.	1	Male	Adult
68	Preah Sihanouk	Preah Sihanouk 1	2017-09-28	Dog	Rhipicephalus linnaei	10	Female	Adult
69	Preah Sihanouk	Preah Sihanouk 1	2017-09-28	Dog	Rhipicephalus linnaei	5	Female	Adult
70	Preah Sihanouk	Preah Sihanouk 1	2017-09-28	Dog	Rhipicephalus linnaei	10	Male	Adult
71	Preah Sihanouk	Preah Sihanouk 1	2017-09-28	Dog	Rhipicephalus linnaei	10	Male	Adult
72	Preah Sihanouk	Preah Sihanouk 1	2017-09-28	Dog	Rhipicephalus linnaei	3	Male	Adult
73	Preah Sihanouk	Preah Sihanouk 1	2017-09-28	Dog	Rhipicephalus linnaei	2	Female	Adult
74	Preah Sihanouk	Preah Sihanouk 1	2017-09-28	Dog	Rhipicephalus linnaei	2	Male	Adult
75	Preah Sihanouk	Preah Sihanouk 1	2017-09-28	Dog	Rhipicephalus linnaei	2	Female	Adult
76	Preah Sihanouk	Preah Sihanouk 1	2017-09-28	Dog	Rhipicephalus linnaei	10	Male	Adult
77	Preah Sihanouk	Preah Sihanouk 1	2017-09-28	Dog	Rhipicephalus linnaei	7	Female	Adult
78	Preah Sihanouk	Preah Sihanouk 1	2017-09-28	Dog	Heterodoxus spiniger	1	Female	Adult
79	Preah Sihanouk	Preah Sihanouk 1	2017-09-28	Dog	Rhipicephalus linnaei	1	Female	Adult
80	Preah Sihanouk	Preah Sihanouk 1	2017-09-28	Dog	Rhipicephalus linnaei	11	Female	Adult
81	Preah Sihanouk	Preah Sihanouk 1	2017-09-28	Dog	Rhipicephalus linnaei	10	Male	Adult
82	Preah Sihanouk	Preah Sihanouk 1	2017-09-28	Dog	Rhipicephalus linnaei	9	Female	Adult
83	Preah Sihanouk	Preah Sihanouk 1	2017-09-28	Dog	Rhipicephalus linnaei	10	Male	Adult
84	Preah Sihanouk	Preah Sihanouk 1	2017-09-28	Dog	Rhipicephalus linnaei	12	Female	Adult
85	Preah Sihanouk	Preah Sihanouk 1	2017-09-28	Dog	Rhipicephalus linnaei	6	Female	Adult
86	Preah Sihanouk	Preah Sihanouk 1	2017-09-28	Dog	Rhipicephalus linnaei	9	Male	Adult
87	Preah Sihanouk	Preah Sihanouk 1	2017-09-28	Dog	Rhipicephalus linnaei	10	Male	Adult
88	Preah Sihanouk	Preah Sihanouk 1	2017-09-28	Dog	Rhipicephalus linnaei	7	Male	Adult
89	Preah Sihanouk	Preah Sihanouk 1	2017-09-28	Dog	Rhipicephalus linnaei	10	Male	Adult
90	Preah Sihanouk	Preah Sihanouk 1	2017-09-28	Dog	Rhipicephalus linnaei	10	Male	Adult
91	Preah Sihanouk	Preah Sihanouk 1	2017-09-28	Dog	Rhipicephalus linnaei	10	Male	Adult
92	Preah Sihanouk	Preah Sihanouk 1	2017-09-28	Dog	Rhipicephalus linnaei	10	Male	Adult
93	Preah Sihanouk	Preah Sihanouk 1	2017-09-28	Dog	Rhipicephalus linnaei	10	Male	Adult
94	Preah Sihanouk	Preah Sihanouk 1	2017-09-28	Dog	Rhipicephalus linnaei	6	Male	Adult
95	Preah Sihanouk	Preah Sihanouk 1	2017-09-28	Dog	Rhipicephalus linnaei	10	Female	Adult
96	Preah Sihanouk	Preah Sihanouk 1	2017-09-28	Dog	Ctenocephalides orientis	1	Female	Adult
97	Preah Sihanouk	Preah Sihanouk 1	2017-09-28	Dog	Rhipicephalus linnaei	9	Male	Adult
98	Preah Sihanouk	Preah Sihanouk 1	2017-09-28	Dog	Rhipicephalus linnaei	10	Male	Adult
99	Preah Sihanouk	Preah Sihanouk 1	2017-09-28	Dog	Rhipicephalus linnaei	8	Female	Adult
100	Preah Sihanouk	Preah Sihanouk 1	2017-09-28	Dog	Rhipicephalus linnaei	5	Male	Adult
101	Preah Sihanouk	Preah Sihanouk 1	2017-09-28	Dog	Ctenocephalides orientis	9	Female	Adult
102	Preah Sihanouk	Preah Sihanouk 1	2017-09-28	Dog	Ctenocephalides orientis	7	Male	Adult
103	Preah Sihanouk	Preah Sihanouk 1	2017-09-28	Dog	Ctenocephalides orientis	11	Male	Adult
104	Preah Sihanouk	Preah Sihanouk 1	2017-09-28	Dog	Rhipicephalus linnaei	1	Female	Adult
105	Preah Sihanouk	Preah Sihanouk 1	2017-09-28	Dog	Heterodoxus spiniger	8	Female	Adult
106	Preah Sihanouk	Preah Sihanouk 1	2017-09-28	Dog	Rhipicephalus linnaei	3	Female	Adult
107	Preah Sihanouk	Preah Sihanouk 1	2017-09-28	Dog	Rhipicephalus linnaei	1	Male	Adult
108	Preah Sihanouk	Preah Sihanouk 1	2017-09-28	Dog	Ctenocephalides orientis	1	Female	Adult
109	Preah Sihanouk	Preah Sihanouk 1	2017-09-28	Dog	Rhipicephalus linnaei	2	N/A	Nymph
110	Preah Sihanouk	Preah Sihanouk 1	2017-09-28	Dog	Rhipicephalus linnaei	10	Female	Adult
111	Preah Sihanouk	Preah Sihanouk 1	2017-09-28	Dog	Rhipicephalus linnaei	3	Male	Adult
112	Preah Sihanouk	Preah Sihanouk 1	2017-09-28	Dog	Rhipicephalus linnaei	10	Male	Adult
113	Preah Sihanouk	Preah Sihanouk 1	2017-09-28	Dog	Rhipicephalus linnaei	10	Male	Adult
114	Preah Sihanouk	Preah Sihanouk 1	2017-09-28	Dog	Rhipicephalus linnaei	10	Male	Adult
115	Preah Sihanouk	Preah Sihanouk 1	2017-09-28	Dog	Rhipicephalus linnaei	10	Male	Adult
116	Preah Sihanouk	Preah Sihanouk 1	2017-09-28	Dog	Ctenocephalides orientis	12	Female	Adult
117	Preah Sihanouk	Preah Sihanouk 1	2017-09-28	Dog	Ctenocephalides orientis	4	Male	Adult
118	Preah Sihanouk	Preah Sihanouk 1	2017-09-28	Rodent	Xenopsylla cheopis	1	Female	Adult
119	Preah Sihanouk	Preah Sihanouk 1	2017-09-28	Rodent	Laelaps echidninus	2	Female	Adult
120	Preah Sihanouk	Preah Sihanouk 1	2017-09-28	Rodent	Laelaps echidninus	2	Female	Adult
121	Preah Sihanouk	Preah Sihanouk 1	2017-09-28	Rodent	Hoplopleura oenomydis	1	Female	Adult
122	Preah Sihanouk	Preah Sihanouk 1	2017-09-28	Rodent	Laelaps echidninus	1	Female	Adult
123	Preah Sihanouk	Preah Sihanouk 1	2017-09-28	Rodent	Laelaps echidninus	1	Female	Adult
124	Preah Sihanouk	Preah Sihanouk 1	2017-09-28	Rodent	Laelaps echidninus	16	Female	Adult
125	Koh Kong	Koh Kong 1	2017-10-11	Varanidae Lizard	Amblyomma (Aponoma) varanense	5	Female	Adult
126	Koh Kong	Koh Kong 1	2017-10-11	Dog	Ctenocephalides orientis	19	Female	Adult
127	Koh Kong	Koh Kong 1	2017-10-11	Dog	Ctenocephalides orientis	10	Male	Adult
128	Koh Kong	Koh Kong 1	2017-10-11	Dog	Rhipicephalus linnaei	1	Female	Adult
129	Koh Kong	Koh Kong 1	2017-10-11	Dog	Heterodoxus spiniger	2	Female	Adult
130	Koh Kong	Koh Kong 1	2017-10-11	Dog	Ctenocephalides orientis	10	Male	Adult
131	Koh Kong	Koh Kong 1	2017-10-11	Dog	Ctenocephalides orientis	20	Female	Adult
132	Koh Kong	Koh Kong 1	2017-10-11	Dog	Ctenocephalides orientis	6	Female	Adult
133	Koh Kong	Koh Kong 1	2017-10-11	Dog	Ctenocephalides orientis	1	Male	Adult
134	Koh Kong	Koh Kong 1	2017-10-11	Dog	Rhipicephalus linnaei	1	Male	Adult
135	Koh Kong	Koh Kong 1	2017-10-11	Dog	Ctenocephalides orientis	1	Male	Adult
136	Koh Kong	Koh Kong 1	2017-10-11	Dog	Heterodoxus spiniger	7	Female	Adult
137	Koh Kong	Koh Kong 1	2017-10-11	Dog	Ctenocephalides orientis	1	Female	Adult
138	Koh Kong	Koh Kong 1	2017-10-11	Dog	Ctenocephalides orientis	3	Female	Adult
139	Koh Kong	Koh Kong 1	2017-10-11	Dog	Ctenocephalides orientis	2	Male	Adult
140	Koh Kong	Koh Kong 1	2017-10-11	Dog	Ctenocephalides orientis	8	Female	Adult
141	Koh Kong	Koh Kong 1	2017-10-11	Dog	Ctenocephalides orientis	4	Male	Adult
142	Koh Kong	Koh Kong 1	2017-10-11	Dog	Haemaphysalis papuana	2	Female	Adult
143	Koh Kong	Koh Kong 1	2017-10-11	Dog	Haemaphysalis spp	2	Female	Nymph
144	Koh Kong	Koh Kong 1	2017-10-11	Dog	Haemaphysalis papuana	1	Female	Adult
145	Koh Kong	Koh Kong 1	2017-10-11	Dog	Dermacentor spp Nymph	1	Female	Adult
146	Koh Kong	Koh Kong 1	2017-10-11	Dog	Haemaphysalis papuana	1	Female	Adult
147	Koh Kong	Koh Kong 1	2017-10-12	Dog	Dermacentor spp Nymph	1	Female	Adult
148	Koh Kong	Koh Kong 1	2017-10-12	Dog	Ctenocephalides orientis	5	Female	Adult
149	Koh Kong	Koh Kong 1	2017-10-12	Dog	Ctenocephalides orientis	4	Male	Adult
150	Koh Kong	Koh Kong 1	2017-10-12	Cattle	Rhipicephalus microplus s.l.	1	Female	Adult
151	Koh Kong	Koh Kong 1	2017-10-12	Dog	Dermacentor spp Nymph	1	Female	Adult
152	Koh Kong	Koh Kong 1	2017-10-12	Dog	Ctenocephalides orientis	2	Female	Adult
153	Koh Kong	Koh Kong 1	2017-10-12	Dog	Ctenocephalides orientis	5	Male	Adult
154	Koh Kong	Koh Kong 1	2017-10-12	Dog	Ctenocephalides orientis	2	Male	Adult
155	Koh Kong	Koh Kong 1	2017-10-12	Dog	Ctenocephalides orientis	4	Male	Adult
156	Koh Kong	Koh Kong 1	2017-10-12	Dog	Heterodoxus spiniger	14	Female	Adult
157	Koh Kong	Koh Kong 1	2017-10-12	Dog	Heterodoxus spiniger	13	Male	Adult
158	Koh Kong	Koh Kong 1	2017-10-12	Dog	Heterodoxus spiniger	6	Male	Adult
159	Koh Kong	Koh Kong 1	2017-10-12	Dog	Haemaphysalis spp	2	Female	Adult
160	Koh Kong	Koh Kong 1	2017-10-12	Dog	Rhipicephalus linnaei	1	Female	Adult
161	Koh Kong	Koh Kong 1	2017-10-12	Dog	Ctenocephalides orientis	1	Female	Adult
162	Koh Kong	Koh Kong 1	2017-10-12	Dog	Haemaphysalis papuana	3	Female	Adult
163	Koh Kong	Koh Kong 1	2017-10-12	Dog	Rhipicephalus linnaei	6	Male	Adult
164	Koh Kong	Koh Kong 1	2017-10-12	Dog	Rhipicephalus microplus s.l.	2	Male	Adult
165	Koh Kong	Koh Kong 1	2017-10-12	Dog	Rhipicephalus microplus s.l.	1	Female	Adult
166	Koh Kong	Koh Kong 1	2017-10-12	Cattle	Rhipicephalus microplus s.l.	2	Female	Adult
167	Koh Kong	Koh Kong 1	2017-10-12	Dog	Rhipicephalus microplus s.l.	1	Male	Adult
168	Koh Kong	Koh Kong 1	2017-10-12	Dog	Rhipicephalus linnaei	2	Male	Adult
169	Koh Kong	Koh Kong 1	2017-10-12	Cattle	Rhipicephalus microplus s.l.	4	N/A	Adult
170	Koh Kong	Koh Kong 1	2017-10-12	Dog	Rhipicephalus microplus s.l.	12	Female	Adult
171	Koh Kong	Koh Kong 1	2017-10-12	Dog	Rhipicephalus microplus s.l.	4	Female	Adult
172	Koh Kong	Koh Kong 1	2017-10-13	Dog	Heterodoxus spiniger	15	Female	Adult
173	Koh Kong	Koh Kong 1	2017-10-13	Dog	Ctenocephalides orientis	4	Female	Adult
174	Koh Kong	Koh Kong 1	2017-10-13	Dog	Ctenocephalides orientis	1	Male	Adult
175	Koh Kong	Koh Kong 1	2017-10-13	Dog	Heterodoxus spiniger	6	Female	Adult
176	Koh Kong	Koh Kong 1	2017-10-13	Dog	Heterodoxus spiniger	19	Female	Adult
177	Koh Kong	Koh Kong 1	2017-10-13	Cattle	Haemaphysalis spp	1	Female	Adult
178	Koh Kong	Koh Kong 1	2017-10-13	Dog	Heterodoxus spiniger	13	Female	Adult
179	Koh Kong	Koh Kong 1	2017-10-13	Dog	Heterodoxus spiniger	3	Female	Adult
180	Koh Kong	Koh Kong 1	2017-10-13	Dog	Heterodoxus spiniger	20	Female	Adult
181	Koh Kong	Koh Kong 2	2017-10-10	Cattle	Dermacentor spp Nymph	1	Female	Adult
182	Koh Kong	Koh Kong 2	2017-10-10	Cattle	Rhipicephalus microplus s.l.	3	Male	Adult
183	Koh Kong	Koh Kong 2	2017-10-10	Cattle	Rhipicephalus microplus s.l.	8	Female	Adult
184	Koh Kong	Koh Kong 2	2017-10-10	Cattle	Rhipicephalus microplus s.l.	9	Female	Adult
185	Koh Kong	Koh Kong 2	2017-10-10	Cattle	Rhipicephalus microplus s.l.	10	Female	Adult
186	Koh Kong	Koh Kong 2	2017-10-10	Cattle	Rhipicephalus microplus s.l.	10	Female	Adult
187	Koh Kong	Koh Kong 2	2017-10-10	Cattle	Rhipicephalus microplus s.l.	9	Female	Adult
188	Koh Kong	Koh Kong 2	2017-10-10	Cattle	Rhipicephalus microplus s.l.	10	Female	Adult
189	Koh Kong	Koh Kong 2	2017-10-10	Dog	Heterodoxus spiniger	20	Female	Adult
190	Koh Kong	Koh Kong 2	2017-10-11	Dog	Ctenocephalides orientis	14	Female	Adult
191	Koh Kong	Koh Kong 2	2017-10-11	Dog	Ctenocephalides orientis	8	Male	Adult
192	Koh Kong	Koh Kong 2	2017-10-11	Dog	Ctenocephalides orientis	11	Female	Adult
193	Koh Kong	Koh Kong 2	2017-10-11	Dog	Ctenocephalides orientis	7	Male	Adult
194	Koh Kong	Koh Kong 2	2017-10-11	Dog	Ctenocephalides orientis	2	Male	Adult
195	Koh Kong	Koh Kong 2	2017-10-11	Dog	Ctenocephalides orientis	1	Female	Adult
196	Koh Kong	Koh Kong 2	2017-10-11	Dog	Heterodoxus spiniger	4	Female	Adult
197	Koh Kong	Koh Kong 2	2017-10-12	Dog	Dermacentor spp Nymph	3	Female	Adult
198	Koh Kong	Koh Kong 2	2017-10-12	Dog	Haemaphysalis papuana	1	Female	Adult
199	Koh Kong	Koh Kong 2	2017-10-12	Dog	Dermacentor spp Nymph	2	Female	Adult
200	Koh Kong	Koh Kong 2	2017-10-12	Dog	Rhipicephalus linnaei	1	Female	Adult
201	Koh Kong	Koh Kong 2	2017-10-12	Dog	Heterodoxus spiniger	3	Female	Adult
202	Koh Kong	Koh Kong 2	2017-10-12	Dog	Ctenocephalides orientis	1	Female	Adult
203	Koh Kong	Koh Kong 2	2017-10-12	Dog	Dermacentor spp Nymph	1	Female	Adult
204	Koh Kong	Koh Kong 2	2017-10-12	Dog	Dermacentor spp Nymph	1	Female	Adult
205	Koh Kong	Koh Kong 2	2017-10-12	Dog	Haemaphysalis spp	1	Female	Adult
206	Koh Kong	Koh Kong 2	2017-10-12	Dog	Dermacentor spp Nymph	9	Female	Adult
207	Koh Kong	Koh Kong 2	2017-10-12	Dog	Rhipicephalus linnaei	1	Male	Adult
208	Koh Kong	Koh Kong 2	2017-10-12	Dog	Rhipicephalus linnaei	1	Male	Adult
209	Koh Kong	Koh Kong 2	2017-10-12	Dog	Haemaphysalis spp	1	Female	Nymph
210	Koh Kong	Koh Kong 2	2017-10-12	Dog	Haemaphysalis spp	1	Female	Adult
211	Koh Kong	Koh Kong 2	2017-10-12	Dog	Ctenocephalides orientis	11	Female	Adult
212	Koh Kong	Koh Kong 2	2017-10-12	Dog	Ctenocephalides orientis	12	Male	Adult
213	Koh Kong	Koh Kong 2	2017-10-12	Dog	Haemaphysalis spp	1	Female	Adult
214	Koh Kong	Koh Kong 2	2017-10-12	Dog	Heterodoxus spiniger	20	Female	Adult
215	Koh Kong	Koh Kong 2	2017-10-12	Dog	Ctenocephalides orientis	3	Male	Adult
216	Koh Kong	Koh Kong 2	2017-10-12	Dog	Heterodoxus spiniger	6	Female	Adult
217	Koh Kong	Koh Kong 2	2017-10-12	Dog	Ctenocephalides orientis	10	Female	Adult
218	Koh Kong	Koh Kong 2	2017-10-12	Dog	Ctenocephalides orientis	5	Male	Adult
219	Koh Kong	Koh Kong 2	2017-10-12	Dog	Rhipicephalus microplus s.l.	1	Female	Adult
220	Koh Kong	Koh Kong 2	2017-10-13	Dog	Heterodoxus spiniger	1	Female	Adult
221	Koh Kong	Koh Kong 2	2017-10-13	Dog	Ctenocephalides orientis	1	Female	Adult
222	Preah Sihanouk	Preah Sihanouk 1	2017-12-19	Dog	Rhipicephalus linnaei	2	Female	Nymph
223	Preah Sihanouk	Preah Sihanouk 1	2017-12-19	Dog	Rhipicephalus linnaei	10	Female	Adult
224	Preah Sihanouk	Preah Sihanouk 1	2017-12-19	Dog	Rhipicephalus linnaei	9	Male	Adult
225	Preah Sihanouk	Preah Sihanouk 1	2017-12-19	Dog	Rhipicephalus linnaei	10	Female	Nymph
226	Preah Sihanouk	Preah Sihanouk 1	2017-12-19	Dog	Rhipicephalus linnaei	8	N/A	Adult
227	Preah Sihanouk	Preah Sihanouk 1	2017-12-19	Dog	Rhipicephalus linnaei	10	N/A	Nymph
228	Preah Sihanouk	Preah Sihanouk 1	2017-12-19	Dog	Rhipicephalus linnaei	2	N/A	Adult
229	Preah Sihanouk	Preah Sihanouk 1	2017-12-19	Dog	Rhipicephalus linnaei	10	N/A	Nymph
230	Preah Sihanouk	Preah Sihanouk 1	2017-12-19	Dog	Ctenocephalides orientis	20	Female	Adult
231	Preah Sihanouk	Preah Sihanouk 1	2017-12-19	Dog	Ctenocephalides orientis	20	Female	Adult
232	Preah Sihanouk	Preah Sihanouk 1	2017-12-19	Dog	Ctenocephalides orientis	18	Male	Adult
233	Preah Sihanouk	Preah Sihanouk 1	2017-12-19	Dog	Heterodoxus spiniger	9	Female	Adult
234	Preah Sihanouk	Preah Sihanouk 1	2017-12-19	Dog	Ctenocephalides orientis	13	Male	Adult
235	Preah Sihanouk	Preah Sihanouk 1	2017-12-19	Dog	Ctenocephalides orientis	20	Female	Adult
236	Preah Sihanouk	Preah Sihanouk 1	2017-12-19	Dog	Ctenocephalides orientis	3	Female	Adult
237	Preah Sihanouk	Preah Sihanouk 1	2017-12-19	Dog	Rhipicephalus linnaei	11	Female	Nymph
238	Preah Sihanouk	Preah Sihanouk 1	2017-12-19	Dog	Rhipicephalus linnaei	10	Female	Nymph
239	Preah Sihanouk	Preah Sihanouk 1	2017-12-19	Dog	Rhipicephalus linnaei	10	Female	Nymph
240	Preah Sihanouk	Preah Sihanouk 1	2017-12-19	Dog	Rhipicephalus linnaei	8	Female	Nymph
241	Preah Sihanouk	Preah Sihanouk 1	2017-12-19	Dog	Rhipicephalus linnaei	2	N/A	Adult
242	Preah Sihanouk	Preah Sihanouk 1	2017-12-19	Dog	Heterodoxus spiniger	3	Female	Adult
243	Preah Sihanouk	Preah Sihanouk 1	2017-12-19	Dog	Ctenocephalides orientis	7	Male	Adult
244	Preah Sihanouk	Preah Sihanouk 1	2017-12-19	Dog	Ctenocephalides orientis	16	Female	Adult
245	Preah Sihanouk	Preah Sihanouk 1	2017-12-19	Dog	Heterodoxus spiniger	4	Female	Adult
246	Preah Sihanouk	Preah Sihanouk 1	2017-12-19	Dog	Ctenocephalides orientis	7	Female	Adult
247	Preah Sihanouk	Preah Sihanouk 1	2017-12-19	Dog	Ctenocephalides orientis	4	Male	Adult
248	Preah Sihanouk	Preah Sihanouk 1	2017-12-19	Dog	Heterodoxus spiniger	1	Female	Adult
249	Preah Sihanouk	Preah Sihanouk 1	2017-12-19	Dog	Rhipicephalus linnaei	4	N/A	Nymph
250	Preah Sihanouk	Preah Sihanouk 1	2017-12-19	Dog	Rhipicephalus linnaei	3	N/A	Nymph
251	Preah Sihanouk	Preah Sihanouk 1	2017-12-19	Dog	Heterodoxus spiniger	15	Female	Adult
252	Preah Sihanouk	Preah Sihanouk 1	2017-12-19	Dog	Ctenocephalides orientis	2	Male	Adult
253	Preah Sihanouk	Preah Sihanouk 1	2017-12-19	Dog	Ctenocephalides orientis	1	Female	Adult
254	Preah Sihanouk	Preah Sihanouk 1	2017-12-19	Dog	Rhipicephalus linnaei	2	N/A	Adult
255	Preah Sihanouk	Preah Sihanouk 1	2017-12-19	Dog	Ctenocephalides orientis	13	Female	Adult
256	Preah Sihanouk	Preah Sihanouk 1	2017-12-19	Dog	Ctenocephalides orientis	6	Male	Adult
257	Preah Sihanouk	Preah Sihanouk 1	2017-12-19	Dog	Rhipicephalus linnaei	1	Male	Adult
258	Preah Sihanouk	Preah Sihanouk 1	2017-12-19	Dog	Heterodoxus spiniger	19	Female	Adult
259	Preah Sihanouk	Preah Sihanouk 1	2017-12-19	Dog	Heterodoxus spiniger	12	Female	Adult
260	Preah Sihanouk	Preah Sihanouk 1	2017-12-19	Dog	Rhipicephalus linnaei	1	Male	Adult
261	Preah Sihanouk	Preah Sihanouk 1	2017-12-19	Dog	Ctenocephalides orientis	2	Male	Adult
262	Preah Sihanouk	Preah Sihanouk 1	2017-12-19	Dog	Ctenocephalides orientis	4	Female	Adult
263	Preah Sihanouk	Preah Sihanouk 1	2017-12-19	Dog	Heterodoxus spiniger	3	Female	Adult
264	Preah Sihanouk	Preah Sihanouk 1	2017-12-19	Dog	Heterodoxus spiniger	20	Female	Adult
265	Preah Sihanouk	Preah Sihanouk 1	2017-12-19	Dog	Heterodoxus spiniger	20	Female	Adult
266	Preah Sihanouk	Preah Sihanouk 1	2017-12-19	Dog	Heterodoxus spiniger	20	Female	Adult
267	Preah Sihanouk	Preah Sihanouk 1	2017-12-19	Dog	Heterodoxus spiniger	15	Female	Adult
268	Preah Sihanouk	Preah Sihanouk 1	2017-12-19	Dog	Heterodoxus spiniger	14	Female	Adult
269	Preah Sihanouk	Preah Sihanouk 1	2017-12-19	Dog	Ctenocephalides orientis	4	Female	Adult
270	Preah Sihanouk	Preah Sihanouk 1	2017-12-19	Dog	Ctenocephalides orientis	3	Male	Adult
271	Preah Sihanouk	Preah Sihanouk 1	2017-12-19	Dog	Heterodoxus spiniger	20	Female	Adult
272	Preah Sihanouk	Preah Sihanouk 1	2017-12-19	Dog	Heterodoxus spiniger	20	Female	Adult
273	Preah Sihanouk	Preah Sihanouk 1	2017-12-19	Dog	Heterodoxus spiniger	20	Female	Adult
274	Preah Sihanouk	Preah Sihanouk 1	2017-12-19	Dog	Heterodoxus spiniger	20	Female	Adult
275	Preah Sihanouk	Preah Sihanouk 1	2017-12-19	Dog	Ctenocephalides orientis	3	Female	Adult
276	Preah Sihanouk	Preah Sihanouk 1	2017-12-19	Dog	Heterodoxus spiniger	20	Female	Adult
277	Preah Sihanouk	Preah Sihanouk 1	2017-12-19	Dog	Heterodoxus spiniger	20	Female	Adult
278	Preah Sihanouk	Preah Sihanouk 1	2017-12-19	Dog	Heterodoxus spiniger	21	Female	Adult
279	Preah Sihanouk	Preah Sihanouk 1	2017-12-19	Dog	Heterodoxus spiniger	17	Female	Adult
280	Preah Sihanouk	Preah Sihanouk 1	2017-12-20	Dog	Heterodoxus spiniger	1	Female	Adult
281	Preah Sihanouk	Preah Sihanouk 1	2017-12-20	Dog	Rhipicephalus linnaei	10	Male	Adult
282	Preah Sihanouk	Preah Sihanouk 1	2017-12-19	Dog	Ctenocephalides orientis	1	Male	Adult
283	Preah Sihanouk	Preah Sihanouk 1	2017-12-20	Dog	Heterodoxus spiniger	20	Female	Adult
284	Preah Sihanouk	Preah Sihanouk 1	2017-12-20	Dog	Heterodoxus spiniger	20	Female	Adult
285	Preah Sihanouk	Preah Sihanouk 1	2017-12-20	Dog	Heterodoxus spiniger	19	Female	Adult
286	Preah Sihanouk	Preah Sihanouk 1	2017-12-20	Dog	Ctenocephalides orientis	2	Male	Adult
287	Preah Sihanouk	Preah Sihanouk 1	2017-12-20	Dog	Rhipicephalus linnaei	10	N/A	Adult
288	Preah Sihanouk	Preah Sihanouk 1	2017-12-20	Dog	Rhipicephalus linnaei	6	N/A	Adult
289	Preah Sihanouk	Preah Sihanouk 1	2017-12-20	Dog	Heterodoxus spiniger	5	Female	Adult
290	Preah Sihanouk	Preah Sihanouk 1	2017-12-20	Dog	Rhipicephalus linnaei	10	N/A	Adult
291	Preah Sihanouk	Preah Sihanouk 1	2017-12-20	Dog	Rhipicephalus linnaei	1	N/A	Adult
292	Preah Sihanouk	Preah Sihanouk 1	2017-12-20	Dog	Rhipicephalus linnaei	7	N/A	Adult
293	Preah Sihanouk	Preah Sihanouk 1	2017-12-20	Dog	Rhipicephalus linnaei	10	N/A	Adult
294	Preah Sihanouk	Preah Sihanouk 1	2017-12-20	Dog	Rhipicephalus linnaei	2	N/A	Adult
295	Preah Sihanouk	Preah Sihanouk 1	2017-12-20	Dog	Rhipicephalus linnaei	10	N/A	Adult
296	Preah Sihanouk	Preah Sihanouk 1	2017-12-20	Dog	Rhipicephalus linnaei	10	N/A	Adult
297	Preah Sihanouk	Preah Sihanouk 1	2017-12-20	Dog	Rhipicephalus linnaei	3	N/A	Adult
298	Preah Sihanouk	Preah Sihanouk 1	2017-12-20	Dog	Rhipicephalus linnaei	10	N/A	Adult
299	Preah Sihanouk	Preah Sihanouk 1	2017-12-20	Dog	Rhipicephalus linnaei	6	N/A	Adult
300	Preah Sihanouk	Preah Sihanouk 1	2017-12-20	Dog	Rhipicephalus linnaei	7	N/A	Adult
301	Preah Sihanouk	Preah Sihanouk 1	2017-12-20	Dog	Rhipicephalus linnaei	8	N/A	Adult
302	Preah Sihanouk	Preah Sihanouk 1	2017-12-19	Dog	Heterodoxus spiniger	11	Female	Adult
303	Preah Sihanouk	Preah Sihanouk 1	2017-12-20	Dog	Rhipicephalus linnaei	10	N/A	Adult
304	Preah Sihanouk	Preah Sihanouk 1	2017-12-20	Dog	Rhipicephalus linnaei	1	N/A	Adult
305	Preah Sihanouk	Preah Sihanouk 1	2017-12-20	Dog	Rhipicephalus linnaei	5	N/A	Adult
306	Preah Sihanouk	Preah Sihanouk 1	2017-12-20	Dog	Heterodoxus spiniger	20	Female	Adult
307	Preah Sihanouk	Preah Sihanouk 1	2017-12-20	Dog	Rhipicephalus linnaei	2	N/A	Adult
308	Preah Sihanouk	Preah Sihanouk 1	2017-12-20	Dog	Rhipicephalus linnaei	10	N/A	Adult
309	Preah Sihanouk	Preah Sihanouk 1	2017-12-20	Dog	Heterodoxus spiniger	5	Female	Adult
310	Preah Sihanouk	Preah Sihanouk 1	2017-12-20	Dog	Rhipicephalus linnaei	6	N/A	Adult
311	Preah Sihanouk	Preah Sihanouk 1	2017-12-20	Dog	Ctenocephalides orientis	2	Female	Adult
312	Preah Sihanouk	Preah Sihanouk 1	2017-12-20	Dog	Heterodoxus spiniger	2	Female	Adult
313	Preah Sihanouk	Preah Sihanouk 1	2017-12-20	Dog	Rhipicephalus linnaei	2	N/A	Adult
314	Preah Sihanouk	Preah Sihanouk 1	2017-12-20	Dog	Rhipicephalus linnaei	9	N/A	Adult
315	Preah Sihanouk	Preah Sihanouk 1	2017-12-20	Dog	Rhipicephalus linnaei	10	N/A	Adult
316	Preah Sihanouk	Preah Sihanouk 1	2017-12-19	Dog	Heterodoxus spiniger	20	Female	Adult
317	Preah Sihanouk	Preah Sihanouk 1	2017-12-20	Dog	Rhipicephalus linnaei	3	N/A	Adult
318	Preah Sihanouk	Preah Sihanouk 1	2017-12-20	Dog	Rhipicephalus linnaei	10	N/A	Adult
319	Preah Sihanouk	Preah Sihanouk 1	2017-12-20	Dog	Ctenocephalides orientis	15	Male	Adult
320	Preah Sihanouk	Preah Sihanouk 1	2017-12-20	Dog	Ctenocephalides orientis	12	Female	Adult
321	Preah Sihanouk	Preah Sihanouk 1	2017-12-20	Dog	Ctenocephalides orientis	20	Female	Adult
322	Preah Sihanouk	Preah Sihanouk 1	2017-12-20	Dog	Rhipicephalus linnaei	4	N/A	Adult
323	Preah Sihanouk	Preah Sihanouk 1	2017-12-20	Dog	Rhipicephalus linnaei	4	N/A	Adult
324	Preah Sihanouk	Preah Sihanouk 1	2017-12-20	Dog	Rhipicephalus linnaei	2	N/A	Adult
325	Preah Sihanouk	Preah Sihanouk 1	2017-12-20	Dog	Rhipicephalus linnaei	10	N/A	Adult
326	Preah Sihanouk	Preah Sihanouk 1	2017-12-20	Dog	Rhipicephalus linnaei	4	N/A	Adult
327	Preah Sihanouk	Preah Sihanouk 1	2017-12-20	Dog	Ctenocephalides orientis	3	Female	Adult
328	Preah Sihanouk	Preah Sihanouk 1	2017-12-20	Dog	Rhipicephalus linnaei	2	N/A	Adult
329	Preah Sihanouk	Preah Sihanouk 1	2017-12-20	Dog	Heterodoxus spiniger	4	Female	Adult
330	Preah Sihanouk	Preah Sihanouk 1	2017-12-20	Dog	Ctenocephalides orientis	3	Male	Adult
331	Preah Sihanouk	Preah Sihanouk 1	2017-12-20	Dog	Rhipicephalus linnaei	6	N/A	Adult
332	Preah Sihanouk	Preah Sihanouk 1	2017-12-20	Dog	Rhipicephalus linnaei	2	N/A	Adult
333	Preah Sihanouk	Preah Sihanouk 1	2017-12-20	Dog	Rhipicephalus linnaei	5	N/A	Adult
334	Preah Sihanouk	Preah Sihanouk 1	2017-12-20	Dog	Rhipicephalus linnaei	1	N/A	Adult
335	Preah Sihanouk	Preah Sihanouk 1	2017-12-20	Dog	Rhipicephalus linnaei	4	N/A	Adult
336	Preah Sihanouk	Preah Sihanouk 1	2017-12-20	Dog	Ctenocephalides orientis	1	Female	Adult
337	Preah Sihanouk	Preah Sihanouk 1	2017-12-20	Dog	Heterodoxus spiniger	6	Female	Adult
338	Preah Sihanouk	Preah Sihanouk 1	2017-12-21	Dog	Rhipicephalus linnaei	8	N/A	Adult
339	Preah Sihanouk	Preah Sihanouk 1	2017-12-21	Dog	Ctenocephalides orientis	1	Female	Adult
340	Preah Sihanouk	Preah Sihanouk 1	2017-12-21	Dog	Rhipicephalus linnaei	5	N/A	Adult
341	Preah Sihanouk	Preah Sihanouk 1	2017-12-21	Dog	Rhipicephalus linnaei	1	N/A	Adult
342	Preah Sihanouk	Preah Sihanouk 1	2017-12-21	Dog	Rhipicephalus linnaei	3	N/A	Nymph
343	Preah Sihanouk	Preah Sihanouk 1	2017-12-21	Dog	Rhipicephalus linnaei	3	N/A	Adult
344	Preah Sihanouk	Preah Sihanouk 1	2017-12-21	Dog	Rhipicephalus linnaei	3	N/A	Adult
345	Preah Sihanouk	Preah Sihanouk 1	2017-12-21	Dog	Ctenocephalides orientis	20	Female	Adult
346	Preah Sihanouk	Preah Sihanouk 1	2017-12-21	Dog	Ctenocephalides orientis	5	Female	Adult
347	Preah Sihanouk	Preah Sihanouk 1	2017-12-21	Dog	Ctenocephalides orientis	14	Male	Adult
348	Preah Sihanouk	Preah Sihanouk 1	2017-12-21	Dog	Rhipicephalus linnaei	1	N/A	Adult
349	Preah Sihanouk	Preah Sihanouk 1	2017-12-21	Dog	Ctenocephalides orientis	11	Male	Adult
350	Preah Sihanouk	Preah Sihanouk 1	2017-12-21	Dog	Ctenocephalides orientis	11	Female	Adult
351	Koh Kong	Koh Kong 1	2018-06-07	Geoemydidae Tortoise	Amblyomma goeomydae	1	N/A	Nymph
352	Koh Kong	Koh Kong 1	2017-10-11	Varanidae Lizard	Amblyomma (Aponoma) varanense	1	N/A	Nymph
353	Koh Kong	Koh Kong 2	2017-12-06	Dog	Ctenocephalides orientis	9	Female	Adult
354	Koh Kong	Koh Kong 2	2017-12-06	Dog	Ctenocephalides orientis	7	Female	Adult
355	Koh Kong	Koh Kong 2	2017-12-06	Dog	Ctenocephalides orientis	1	Male	Adult
356	Koh Kong	Koh Kong 2	2017-12-06	Dog	Ctenocephalides orientis	3	Male	Adult
357	Koh Kong	Koh Kong 2	2017-12-06	Dog	Ctenocephalides orientis	2	Female	Adult
358	Koh Kong	Koh Kong 2	2017-12-06	Dog	Ctenocephalides orientis	4	Female	Adult
359	Koh Kong	Koh Kong 2	2017-12-06	Dog	Ctenocephalides orientis	4	Male	Adult
360	Koh Kong	Koh Kong 2	2017-12-06	Dog	Ctenocephalides orientis	3	Female	Adult
361	Koh Kong	Koh Kong 2	2017-12-06	Dog	Ctenocephalides orientis	1	Male	Adult
362	Koh Kong	Koh Kong 2	2017-12-06	Dog	Ctenocephalides orientis	2	Female	Adult
363	Koh Kong	Koh Kong 2	2017-12-06	Dog	Ctenocephalides orientis	1	Male	Adult
364	Koh Kong	Koh Kong 2	2017-12-06	Dog	Ctenocephalides orientis	1	Male	Adult
365	Koh Kong	Koh Kong 2	2017-12-06	Dog	Heterodoxus spiniger	9	Female	Adult
366	Koh Kong	Koh Kong 2	2017-12-06	Dog	Ctenocephalides orientis	1	Male	Adult
367	Koh Kong	Koh Kong 2	2017-12-06	Dog	Heterodoxus spiniger	1	Female	Adult
368	Koh Kong	Koh Kong 2	2017-12-06	Dog	Ctenocephalides orientis	5	Female	Adult
369	Koh Kong	Koh Kong 2	2017-12-06	Dog	Ctenocephalides orientis	1	Male	Adult
370	Koh Kong	Koh Kong 2	2017-12-06	Cattle	Rhipicephalus microplus s.l.	8	Female	Adult
371	Koh Kong	Koh Kong 2	2017-12-06	Cattle	Rhipicephalus microplus s.l.	2	Male	Adult
372	Koh Kong	Koh Kong 2	2017-12-06	Cattle	Rhipicephalus microplus s.l.	9	Female	Adult
373	Koh Kong	Koh Kong 2	2017-12-06	Cattle	Rhipicephalus microplus s.l.	3	Male	Adult
374	Koh Kong	Koh Kong 2	2017-12-06	Cattle	Rhipicephalus microplus s.l.	1	Female	Adult
375	Koh Kong	Koh Kong 2	2017-12-06	Cattle	Rhipicephalus microplus s.l.	1	Female	Adult
376	Koh Kong	Koh Kong 2	2017-12-06	Cat	Dermacentor spp Nymph	2	N/A	Nymph
377	Koh Kong	Koh Kong 2	2017-12-06	Cattle	Rhipicephalus microplus s.l.	3	N/A	Nymph
378	Koh Kong	Koh Kong 2	2017-12-06	Dog	Dermacentor spp Nymph	3	N/A	Nymph
379	Koh Kong	Koh Kong 2	2017-12-06	Dog	Dermacentor spp Nymph	4	N/A	Nymph
380	Koh Kong	Koh Kong 2	2017-12-06	Dog	Dermacentor spp Nymph	4	N/A	Nymph
381	Koh Kong	Koh Kong 2	2017-12-06	Dog	Dermacentor spp Nymph	4	N/A	Nymph
382	Koh Kong	Koh Kong 2	2017-12-06	Dog	Heterodoxus spiniger	10	Female	Adult
383	Koh Kong	Koh Kong 2	2017-12-06	Dog	Ctenocephalides orientis	2	Female	Adult
384	Koh Kong	Koh Kong 2	2017-12-06	Dog	Dermacentor spp Nymph	1	N/A	Nymph
385	Koh Kong	Koh Kong 2	2017-12-07	Dog	Ctenocephalides orientis	2	Male	Adult
386	Koh Kong	Koh Kong 2	2017-12-07	Dog	Ctenocephalides orientis	4	Female	Adult
387	Koh Kong	Koh Kong 2	2017-12-07	Dog	Dermacentor spp Nymph	2	N/A	Nymph
388	Koh Kong	Koh Kong 2	2017-12-07	Dog	Ctenocephalides orientis	7	Female	Adult
389	Koh Kong	Koh Kong 2	2017-12-07	Dog	Ctenocephalides orientis	1	Male	Adult
390	Koh Kong	Koh Kong 2	2017-12-07	Dog	Heterodoxus spiniger	2	Female	Adult
391	Koh Kong	Koh Kong 2	2017-12-07	Dog	Ctenocephalides orientis	3	Female	Adult
392	Koh Kong	Koh Kong 2	2017-12-07	Dog	Ctenocephalides orientis	3	Male	Adult
393	Koh Kong	Koh Kong 2	2017-12-07	Dog	Dermacentor spp Nymph	5	N/A	Nymph
394	Koh Kong	Koh Kong 2	2017-12-07	Dog	Dermacentor spp Nymph	5	N/A	Nymph
395	Koh Kong	Koh Kong 2	2017-12-07	Dog	Haemaphysalis spp	1	N/A	Nymph
396	Koh Kong	Koh Kong 2	2017-12-07	Dog	Ctenocephalides orientis	19	Female	Adult
397	Koh Kong	Koh Kong 2	2017-12-07	Dog	Ctenocephalides orientis	12	Male	Adult
398	Koh Kong	Koh Kong 2	2017-12-07	Dog	Heterodoxus spiniger	4	Female	Adult
399	Koh Kong	Koh Kong 2	2017-12-07	Dog	Ctenocephalides orientis	5	Female	Adult
400	Koh Kong	Koh Kong 2	2017-12-07	Dog	Ctenocephalides orientis	6	Male	Adult
401	Koh Kong	Koh Kong 2	2017-12-07	Dog	Haemaphysalis spp	1	Male	Adult
402	Koh Kong	Koh Kong 2	2017-12-07	Dog	Dermacentor spp Nymph	1	N/A	Nymph
403	Koh Kong	Koh Kong 2	2017-12-07	Dog	Ctenocephalides orientis	9	Female	Adult
404	Koh Kong	Koh Kong 2	2017-12-07	Dog	Ctenocephalides orientis	9	Male	Adult
405	Koh Kong	Koh Kong 2	2017-12-07	Dog	Ctenocephalides orientis	1	Male	Adult
406	Koh Kong	Koh Kong 2	2017-12-07	Dog	Ctenocephalides orientis	4	Female	Adult
407	Koh Kong	Koh Kong 2	2017-12-07	Cattle	Rhipicephalus microplus s.l.	2	Female	Adult
408	Koh Kong	Koh Kong 2	2017-12-07	Cattle	Rhipicephalus microplus s.l.	2	N/A	Nymph
409	Koh Kong	Koh Kong 2	2017-12-07	Cattle	Rhipicephalus microplus s.l.	5	N/A	Nymph
410	Koh Kong	Koh Kong 2	2017-12-07	Cattle	Rhipicephalus microplus s.l.	5	N/A	Nymph
411	Koh Kong	Koh Kong 2	2017-12-07	Cattle	Rhipicephalus microplus s.l.	1	Female	Adult
412	Preah Sihanouk	Preah Sihanouk 1	2018-03-20	Dog	Rhipicephalus linnaei	10	Female	Adult
413	Preah Sihanouk	Preah Sihanouk 1	2018-03-20	Dog	Rhipicephalus linnaei	10	Female	Adult
414	Preah Sihanouk	Preah Sihanouk 1	2018-03-20	Dog	Rhipicephalus linnaei	10	Male	Adult
415	Preah Sihanouk	Preah Sihanouk 1	2018-03-20	Dog	Rhipicephalus linnaei	10	Male	Adult
416	Preah Sihanouk	Preah Sihanouk 1	2018-03-20	Dog	Rhipicephalus linnaei	10	Male	Adult
417	Preah Sihanouk	Preah Sihanouk 1	2018-03-20	Dog	Rhipicephalus linnaei	5	Male	Adult
418	Preah Sihanouk	Preah Sihanouk 1	2018-03-20	Dog	Rhipicephalus linnaei	10	Female	Adult
419	Preah Sihanouk	Preah Sihanouk 1	2018-03-20	Dog	Rhipicephalus linnaei	8	Female	Adult
420	Preah Sihanouk	Preah Sihanouk 1	2018-03-20	Dog	Rhipicephalus linnaei	10	N/A	Nymph
421	Preah Sihanouk	Preah Sihanouk 1	2018-03-20	Dog	Rhipicephalus linnaei	1	N/A	Nymph
422	Preah Sihanouk	Preah Sihanouk 1	2018-03-20	Dog	Rhipicephalus linnaei	10	Male	Adult
423	Preah Sihanouk	Preah Sihanouk 1	2018-03-20	Dog	Rhipicephalus linnaei	10	Male	Adult
424	Preah Sihanouk	Preah Sihanouk 1	2018-03-20	Dog	Rhipicephalus linnaei	8	Male	Adult
425	Preah Sihanouk	Preah Sihanouk 1	2018-03-20	Dog	Rhipicephalus linnaei	10	Female	Adult
426	Preah Sihanouk	Preah Sihanouk 1	2018-03-20	Dog	Rhipicephalus linnaei	17	Female	Adult
427	Preah Sihanouk	Preah Sihanouk 1	2018-03-20	Dog	Rhipicephalus linnaei	6	Male	Adult
428	Preah Sihanouk	Preah Sihanouk 1	2018-03-20	Dog	Rhipicephalus linnaei	2	N/A	Nymph
429	Preah Sihanouk	Preah Sihanouk 1	2018-03-20	Dog	Rhipicephalus linnaei	10	Female	Adult
430	Preah Sihanouk	Preah Sihanouk 1	2018-03-20	Dog	Rhipicephalus linnaei	11	Female	Adult
431	Preah Sihanouk	Preah Sihanouk 1	2018-03-20	Dog	Rhipicephalus linnaei	10	Male	Adult
432	Preah Sihanouk	Preah Sihanouk 1	2018-03-20	Dog	Rhipicephalus linnaei	10	Male	Adult
433	Preah Sihanouk	Preah Sihanouk 1	2018-03-20	Dog	Rhipicephalus linnaei	4	Male	Adult
434	Preah Sihanouk	Preah Sihanouk 1	2018-03-20	Dog	Rhipicephalus linnaei	10	Male	Adult
435	Preah Sihanouk	Preah Sihanouk 1	2018-03-20	Dog	Rhipicephalus linnaei	10	Male	Adult
436	Preah Sihanouk	Preah Sihanouk 1	2018-03-20	Dog	Rhipicephalus linnaei	10	Male	Adult
437	Preah Sihanouk	Preah Sihanouk 1	2018-03-20	Dog	Rhipicephalus linnaei	10	Male	Adult
438	Preah Sihanouk	Preah Sihanouk 1	2018-03-20	Dog	Rhipicephalus linnaei	10	Male	Adult
439	Preah Sihanouk	Preah Sihanouk 1	2018-03-20	Dog	Rhipicephalus linnaei	5	Male	Adult
440	Preah Sihanouk	Preah Sihanouk 1	2018-03-20	Dog	Rhipicephalus linnaei	10	N/A	Nymph
441	Preah Sihanouk	Preah Sihanouk 1	2018-03-20	Dog	Rhipicephalus linnaei	10	N/A	Nymph
442	Preah Sihanouk	Preah Sihanouk 1	2018-03-20	Dog	Rhipicephalus linnaei	3	N/A	Nymph
443	Preah Sihanouk	Preah Sihanouk 1	2018-03-20	Dog	Rhipicephalus linnaei	10	Female	Adult
444	Preah Sihanouk	Preah Sihanouk 1	2018-03-20	Dog	Rhipicephalus linnaei	6	Female	Adult
445	Preah Sihanouk	Preah Sihanouk 1	2018-03-20	Dog	Rhipicephalus linnaei	3	N/A	Nymph
446	Preah Sihanouk	Preah Sihanouk 1	2018-03-20	Dog	Rhipicephalus linnaei	1	Male	Adult
447	Preah Sihanouk	Preah Sihanouk 1	2018-03-20	Dog	Rhipicephalus linnaei	10	Female	Adult
448	Preah Sihanouk	Preah Sihanouk 1	2018-03-20	Dog	Rhipicephalus linnaei	10	Female	Adult
449	Preah Sihanouk	Preah Sihanouk 1	2018-03-20	Dog	Rhipicephalus linnaei	7	Female	Adult
450	Preah Sihanouk	Preah Sihanouk 1	2018-03-20	Dog	Rhipicephalus linnaei	10	N/A	Nymph
451	Preah Sihanouk	Preah Sihanouk 1	2018-03-20	Dog	Rhipicephalus linnaei	10	N/A	Nymph
452	Preah Sihanouk	Preah Sihanouk 1	2018-03-20	Dog	Rhipicephalus linnaei	4	N/A	Nymph
453	Preah Sihanouk	Preah Sihanouk 1	2018-03-20	Dog	Rhipicephalus linnaei	10	Male	Adult
454	Preah Sihanouk	Preah Sihanouk 1	2018-03-20	Dog	Rhipicephalus linnaei	10	Male	Adult
455	Preah Sihanouk	Preah Sihanouk 1	2018-03-20	Dog	Rhipicephalus linnaei	10	Male	Adult
456	Preah Sihanouk	Preah Sihanouk 1	2018-03-20	Dog	Rhipicephalus linnaei	10	Male	Adult
457	Koh Kong	Koh Kong 1	2018-03-06	Dog	Ctenocephalides orientis	1	Female	Adult
458	Koh Kong	Koh Kong 1	2018-03-06	Dog	Heterodoxus spiniger	11	Female	Adult
459	Koh Kong	Koh Kong 1	2018-03-06	Dog	Heterodoxus spiniger	1	Female	Adult
460	Koh Kong	Koh Kong 1	2018-03-06	Dog	Ctenocephalides orientis	1	Male	Adult
461	Koh Kong	Koh Kong 1	2018-03-06	Dog	Heterodoxus spiniger	12	Male	Adult
462	Koh Kong	Koh Kong 1	2018-03-06	Dog	Ctenocephalides orientis	1	Female	Adult
465	Koh Kong	Koh Kong 2	2018-03-06	Dog	Ctenocephalides orientis	5	Male	Adult
466	Koh Kong	Koh Kong 2	2018-03-06	Dog	Ctenocephalides orientis	12	Female	Adult
467	Koh Kong	Koh Kong 2	2018-03-06	Dog	Ctenocephalides orientis	7	Female	Adult
468	Koh Kong	Koh Kong 2	2018-03-06	Dog	Ctenocephalides orientis	6	Male	Adult
469	Koh Kong	Koh Kong 2	2018-03-06	Dog	Ctenocephalides orientis	10	Female	Adult
470	Koh Kong	Koh Kong 2	2018-03-06	Dog	Ctenocephalides orientis	5	Male	Adult
471	Koh Kong	Koh Kong 2	2018-03-06	Dog	Haemaphysalis hystricis	4	Female	Adult
472	Koh Kong	Koh Kong 1	2018-03-07	Cattle	Rhipicephalus microplus s.l.	5	Female	Nymph
473	Koh Kong	Koh Kong 1	2018-03-07	Cattle	Rhipicephalus microplus s.l.	1	Female	Adult
474	Koh Kong	Koh Kong 1	2018-03-07	Cattle	Rhipicephalus microplus s.l.	7	Female	Nymph
474	Koh Kong	Koh Kong 1	2018-03-07	Cattle	Rhipicephalus microplus s.l.	1	Female	Adult
475	Koh Kong	Koh Kong 1	2018-03-07	Cattle	Rhipicephalus microplus s.l.	2	Female	Adult
476	Koh Kong	Koh Kong 1	2018-03-07	Cattle	Rhipicephalus microplus s.l.	3	Female	Adult
477	Koh Kong	Koh Kong 1	2018-03-07	Cattle	Rhipicephalus microplus s.l.	9	Female	Adult
478	Koh Kong	Koh Kong 1	2018-03-07	Cattle	Rhipicephalus microplus s.l.	10	Female	Adult
479	Koh Kong	Koh Kong 1	2018-03-07	Cattle	Rhipicephalus microplus s.l.	3	Female	Adult
480	Koh Kong	Koh Kong 1	2018-03-07	Cattle	Rhipicephalus microplus s.l.	4	Female	Adult
481	Koh Kong	Koh Kong 1	2018-03-07	Cattle	Rhipicephalus microplus s.l.	7	Female	Nymph
482	Koh Kong	Koh Kong 1	2018-03-07	Cattle	Rhipicephalus microplus s.l.	9	Female	Adult
483	Koh Kong	Koh Kong 1	2018-03-07	Cattle	Rhipicephalus microplus s.l.	10	Female	Adult
484	Koh Kong	Koh Kong 1	2018-03-07	Cattle	Rhipicephalus microplus s.l.	8	Female	Adult
485	Koh Kong	Koh Kong 1	2018-03-07	Cattle	Rhipicephalus microplus s.l.	5	Female	Adult
486	Koh Kong	Koh Kong 1	2018-03-07	Dog	Ctenocephalides orientis	14	Female	Adult
487	Koh Kong	Koh Kong 1	2018-03-07	Dog	Ctenocephalides orientis	2	Male	Adult
488	Koh Kong	Koh Kong 1	2018-03-07	Dog	Ctenocephalides orientis	20	Female	Adult
489	Koh Kong	Koh Kong 1	2018-03-07	Dog	Ctenocephalides orientis	2	Female	Adult
490	Koh Kong	Koh Kong 1	2018-03-07	Dog	Ctenocephalides orientis	9	Male	Adult
491	Koh Kong	Koh Kong 1	2018-03-07	Dog	Ctenocephalides orientis	4	Female	Adult
492	Koh Kong	Koh Kong 1	2018-03-07	Dog	Ctenocephalides orientis	7	Female	Adult
493	Koh Kong	Koh Kong 1	2018-03-07	Dog	Ctenocephalides orientis	3	Male	Adult
494	Koh Kong	Koh Kong 1	2018-03-07	Dog	Haemaphysalis hystricis	1	Female	Adult
495	Koh Kong	Koh Kong 1	2018-03-07	Cattle	Rhipicephalus microplus s.l.	5	Female	Adult
496	Koh Kong	Koh Kong 1	2018-03-07	Cattle	Rhipicephalus microplus s.l.	5	Female	Adult
497	Koh Kong	Koh Kong 1	2018-03-07	Cattle	Rhipicephalus microplus s.l.	3	Female	Adult
498	Koh Kong	Koh Kong 1	2018-03-07	Cattle	Rhipicephalus microplus s.l.	10	Female	Adult
499	Koh Kong	Koh Kong 1	2018-03-07	Cattle	Rhipicephalus microplus s.l.	3	Female	Adult
500	Koh Kong	Koh Kong 1	2018-03-07	Cattle	Rhipicephalus microplus s.l.	10	Female	Nymph
501	Koh Kong	Koh Kong 1	2018-03-07	Cattle	Rhipicephalus microplus s.l.	2	Female	Nymph
502	Koh Kong	Koh Kong 1	2018-03-07	Dog	Ctenocephalides orientis	5	Female	Adult
503	Koh Kong	Koh Kong 1	2018-03-07	Dog	Ctenocephalides orientis	5	Male	Adult
504	Koh Kong	Koh Kong 1	2018-03-07	Dog	Ctenocephalides orientis	1	Female	Adult
505	Koh Kong	Koh Kong 1	2018-03-07	Dog	Ctenocephalides orientis	1	Male	Adult
506	Koh Kong	Koh Kong 1	2018-03-07	Dog	Ctenocephalides orientis	9	Female	Adult
507	Koh Kong	Koh Kong 1	2018-03-07	Dog	Ctenocephalides orientis	1	Male	Adult
508	Koh Kong	Koh Kong 1	2018-03-07	Dog	Ctenocephalides orientis	2	Female	Adult
509	Koh Kong	Koh Kong 1	2018-03-07	Dog	Ctenocephalides orientis	1	Male	Adult
510	Koh Kong	Koh Kong 1	2018-03-07	Dog	Heterodoxus spiniger	2	Female	Adult
511	Koh Kong	Koh Kong 1	2018-03-07	Dog	Ctenocephalides orientis	10	Female	Adult
512	Koh Kong	Koh Kong 1	2018-03-07	Dog	Ctenocephalides orientis	4	Female	Adult
513	Koh Kong	Koh Kong 1	2018-03-07	Dog	Ctenocephalides orientis	3	Male	Adult
514	Koh Kong	Koh Kong 1	2018-03-07	Dog	Echidnophaga gallinacea	1	Female	Adult
515	Koh Kong	Koh Kong 1	2018-03-07	Dog	Heterodoxus spiniger	1	Female	Adult
516	Koh Kong	Koh Kong 1	2018-03-07	Dog	Ctenocephalides orientis	8	Female	Adult
517	Koh Kong	Koh Kong 1	2018-03-07	Dog	Ctenocephalides orientis	1	Male	Adult
518	Koh Kong	Koh Kong 1	2018-03-07	Dog	Ctenocephalides orientis	6	Female	Adult
519	Koh Kong	Koh Kong 1	2018-03-07	Dog	Ctenocephalides orientis	2	Male	Adult
520	Koh Kong	Koh Kong 1	2018-03-07	Dog	Heterodoxus spiniger	1	Female	Adult
521	Koh Kong	Koh Kong 2	2018-03-08	Cattle	Rhipicephalus microplus s.l.	2	Female	Adult
524	Koh Kong	Koh Kong 2	2018-03-08	Dog	Ctenocephalides orientis	2	Female	Adult
525	Koh Kong	Koh Kong 2	2018-03-08	Dog	Ctenocephalides orientis	1	Male	Adult
526	Koh Kong	Koh Kong 2	2018-03-08	Dog	Ctenocephalides orientis	5	Female	Adult
527	Koh Kong	Koh Kong 2	2018-03-08	Dog	Ctenocephalides orientis	5	Female	Adult
528	Koh Kong	Koh Kong 2	2018-03-08	Dog	Ctenocephalides orientis	3	Male	Adult
529	Koh Kong	Koh Kong 2	2018-03-08	Dog	Ctenocephalides orientis	5	Female	Adult
530	Koh Kong	Koh Kong 2	2018-03-08	Dog	Ctenocephalides orientis	3	Male	Adult
531	Koh Kong	Koh Kong 1	2018-03-09	Dog	Ctenocephalides orientis	12	Female	Adult
532	Koh Kong	Koh Kong 1	2018-03-09	Dog	Ctenocephalides orientis	5	Male	Adult
533	Koh Kong	Koh Kong 1	2018-03-09	Dog	Dermacentor spp Nymph	1	Female	Adult
534	Koh Kong	Koh Kong 1	2018-03-09	Dog	Ctenocephalides orientis	1	Female	Adult
535	Koh Kong	Koh Kong 1	2018-03-09	Dog	Ctenocephalides orientis	2	Male	Adult
536	Koh Kong	Koh Kong 1	2018-03-09	Cattle	Rhipicephalus microplus s.l.	8	Female	Adult
537	Koh Kong	Koh Kong 1	2018-03-09	Cattle	Rhipicephalus microplus s.l.	10	Female	Adult
538	Koh Kong	Koh Kong 1	2018-03-09	Cattle	Rhipicephalus microplus s.l.	5	Male	Adult
539	Koh Kong	Koh Kong 1	2018-03-09	Dog	Dermacentor spp Nymph	2	Female	Adult
540	Koh Kong	Koh Kong 1	2018-03-09	Cattle	Rhipicephalus microplus s.l.	4	Female	Adult
541	Koh Kong	Koh Kong 1	2018-03-09	Dog	Ctenocephalides orientis	1	Female	Adult
542	Koh Kong	Koh Kong 1	2018-03-09	Dog	Ctenocephalides orientis	13	Female	Adult
543	Koh Kong	Koh Kong 1	2018-03-09	Dog	Ctenocephalides orientis	10	Male	Adult
544	Koh Kong	Koh Kong 1	2018-03-09	Dog	Heterodoxus spiniger	20	Female	Adult
545	Koh Kong	Koh Kong 1	2018-03-09	Dog	Heterodoxus spiniger	20	Female	Adult
546	Koh Kong	Koh Kong 1	2018-03-09	Dog	Heterodoxus spiniger	20	Female	Adult
547	Koh Kong	Koh Kong 1	2018-03-09	Dog	Ctenocephalides orientis	20	Female	Adult
548	Koh Kong	Koh Kong 1	2018-03-09	Dog	Ctenocephalides orientis	7	Male	Adult
549	Koh Kong	Koh Kong 1	2018-03-09	Dog	Rhipicephalus linnaei	4	Female	Adult
550	Koh Kong	Koh Kong 1	2018-03-09	Dog	Rhipicephalus linnaei	1	Male	Adult
551	Koh Kong	Koh Kong 1	2018-03-09	Dog	Ctenocephalides orientis	5	Female	Adult
552	Koh Kong	Koh Kong 1	2018-03-09	Dog	Ctenocephalides orientis	2	Female	Adult
553	Koh Kong	Koh Kong 1	2018-03-09	Dog	Ctenocephalides orientis	3	Female	Adult
554	Koh Kong	Koh Kong 1	2018-03-09	Dog	Ctenocephalides orientis	3	Female	Adult
555	Koh Kong	Koh Kong 1	2018-03-09	Cattle	Rhipicephalus microplus s.l.	7	Female	Adult
556	Koh Kong	Koh Kong 1	2018-03-09	Cattle	Rhipicephalus microplus s.l.	5	Female	Adult
557	Koh Kong	Koh Kong 1	2018-03-09	Cattle	Rhipicephalus microplus s.l.	4	Female	Adult
558	Koh Kong	Koh Kong 1	2018-03-09	Cattle	Rhipicephalus microplus s.l.	10	Female	Adult
559	Koh Kong	Koh Kong 1	2018-03-09	Cattle	Rhipicephalus microplus s.l.	10	Female	Adult
560	Koh Kong	Koh Kong 1	2018-03-09	Cattle	Rhipicephalus microplus s.l.	5	Female	Adult
561	Koh Kong	Koh Kong 1	2018-03-07	Dog	Dermacentor spp Nymph	3	Female	Adult
562	Koh Kong	Koh Kong 1	2018-03-07	Dog	Echidnophaga gallinacea	20	Female	Adult
563	Koh Kong	Koh Kong 1	2018-03-07	Dog	Echidnophaga gallinacea	3	Female	Adult
564	Koh Kong	Koh Kong 1	2018-03-07	Dog	Echidnophaga gallinacea	20	Male	Adult
565	Koh Kong	Koh Kong 1	2018-03-07	Dog	Ctenocephalides orientis	8	Female	Adult
566	Koh Kong	Koh Kong 1	2018-03-07	Dog	Ctenocephalides orientis	3	Male	Adult
567	Koh Kong	Koh Kong 1	2018-03-07	Dog	Heterodoxus spiniger	1	Female	Adult
568	Koh Kong	Koh Kong 1	2018-03-08	Dog	Ctenocephalides orientis	16	Female	Adult
569	Koh Kong	Koh Kong 1	2018-03-08	Dog	Ctenocephalides orientis	9	Male	Adult
570	Koh Kong	Koh Kong 1	2018-03-08	Dog	Rhipicephalus linnaei	3	Male	Adult
571	Koh Kong	Koh Kong 1	2018-03-08	Dog	Ctenocephalides orientis	20	Female	Adult
572	Koh Kong	Koh Kong 1	2018-03-08	Dog	Ctenocephalides orientis	12	Female	Adult
573	Koh Kong	Koh Kong 1	2018-03-08	Dog	Ctenocephalides orientis	16	Male	Adult
574	Koh Kong	Koh Kong 1	2018-03-08	Dog	Rhipicephalus linnaei	1	Male	Adult
575	Koh Kong	Koh Kong 1	2018-03-08	Dog	Ctenocephalides orientis	20	Female	Adult
576	Koh Kong	Koh Kong 1	2018-03-08	Dog	Ctenocephalides orientis	2	Female	Adult
577	Koh Kong	Koh Kong 1	2018-03-08	Dog	Ctenocephalides orientis	6	Male	Adult
578	Koh Kong	Koh Kong 1	2018-03-08	Dog	Heterodoxus spiniger	6	Female	Adult
579	Koh Kong	Koh Kong 1	2018-03-08	Dog	Ctenocephalides orientis	19	Female	Adult
580	Koh Kong	Koh Kong 1	2018-03-08	Dog	Ctenocephalides orientis	11	Male	Adult
581	Koh Kong	Koh Kong 1	2018-03-08	Dog	Ctenocephalides orientis	8	Female	Adult
582	Koh Kong	Koh Kong 1	2018-03-08	Dog	Ctenocephalides orientis	6	Male	Adult
583	Koh Kong	Koh Kong 1	2018-03-08	Dog	Ctenocephalides orientis	8	Female	Adult
584	Koh Kong	Koh Kong 1	2018-03-08	Dog	Ctenocephalides orientis	4	Male	Adult
585	Koh Kong	Koh Kong 1	2018-03-08	Dog	Rhipicephalus linnaei	10	Female	Adult
586	Koh Kong	Koh Kong 1	2018-03-08	Dog	Rhipicephalus linnaei	8	Female	Adult
587	Koh Kong	Koh Kong 1	2018-03-08	Dog	Rhipicephalus linnaei	9	Male	Adult
588	Koh Kong	Koh Kong 1	2018-03-08	Dog	Rhipicephalus microplus s.l.	7	Female	Adult
589	Koh Kong	Koh Kong 1	2018-03-08	Dog	Rhipicephalus microplus s.l.	1	Male	Adult
590	Koh Kong	Koh Kong 1	2018-03-08	Dog	Ctenocephalides orientis	8	Female	Adult
591	Koh Kong	Koh Kong 1	2018-03-08	Chicken	Echidnophaga gallinacea	20	Female	Adult
592	Koh Kong	Koh Kong 1	2018-03-08	Chicken	Echidnophaga gallinacea	3	Female	Adult
593	Koh Kong	Koh Kong 1	2018-03-08	Chicken	Echidnophaga gallinacea	2	Male	Adult
594	Koh Kong	Koh Kong 1	2018-03-08	Dog	Ctenocephalides orientis	6	Female	Adult
595	Koh Kong	Koh Kong 1	2018-03-08	Dog	Ctenocephalides orientis	5	Male	Adult
596	Koh Kong	Koh Kong 1	2018-03-08	Dog	Ctenocephalides orientis	5	Female	Adult
597	Koh Kong	Koh Kong 1	2018-03-08	Dog	Ctenocephalides orientis	1	Male	Adult
598	Koh Kong	Koh Kong 1	2018-03-08	Dog	Heterodoxus spiniger	1	Female	Adult
599	Koh Kong	Koh Kong 2	2018-03-08	Cattle	Rhipicephalus microplus s.l.	6	Female	Nymph
599	Koh Kong	Koh Kong 2	2018-03-08	Cattle	Rhipicephalus microplus s.l.	4	Female	Adult
600	Koh Kong	Koh Kong 2	2018-03-08	Cattle	Rhipicephalus microplus s.l.	2	Male	Adult
601	Koh Kong	Koh Kong 2	2018-03-08	Cattle	Rhipicephalus microplus s.l.	10	Female	Adult
602	Koh Kong	Koh Kong 2	2018-03-08	Cattle	Rhipicephalus microplus s.l.	4	Female	Adult
603	Koh Kong	Koh Kong 2	2018-03-08	Cattle	Rhipicephalus microplus s.l.	6	Female	Adult
604	Koh Kong	Koh Kong 2	2018-03-08	Cattle	Rhipicephalus microplus s.l.	5	Female	Adult
605	Koh Kong	Koh Kong 1	2018-03-09	Cattle	Rhipicephalus microplus s.l.	10	Female	Adult
606	Koh Kong	Koh Kong 1	2018-03-09	Cattle	Rhipicephalus microplus s.l.	7	Female	Adult
607	Koh Kong	Koh Kong 1	2018-03-09	Cattle	Rhipicephalus microplus s.l.	10	Female	Nymph
608	Koh Kong	Koh Kong 1	2018-03-09	Cattle	Rhipicephalus microplus s.l.	10	Female	Adult
609	Koh Kong	Koh Kong 1	2018-03-09	Cattle	Rhipicephalus microplus s.l.	10	Female	Adult
610	Koh Kong	Koh Kong 1	2018-03-09	Cattle	Rhipicephalus microplus s.l.	3	Female	Nymph
611	Koh Kong	Koh Kong 1	2018-03-09	Cattle	Rhipicephalus microplus s.l.	6	Female	Adult
612	Koh Kong	Koh Kong 1	2018-03-09	Cattle	Rhipicephalus microplus s.l.	4	Female	Adult
613	Preah Sihanouk	Preah Sihanouk 1	2018-03-20	Dog	Rhipicephalus linnaei	10	Female	Adult
614	Preah Sihanouk	Preah Sihanouk 1	2018-03-20	Dog	Rhipicephalus linnaei	10	Female	Adult
615	Preah Sihanouk	Preah Sihanouk 1	2018-03-20	Dog	Rhipicephalus linnaei	2	Female	Adult
616	Preah Sihanouk	Preah Sihanouk 1	2018-03-20	Dog	Rhipicephalus linnaei	10	Male	Adult
617	Preah Sihanouk	Preah Sihanouk 1	2018-03-20	Dog	Rhipicephalus linnaei	10	Male	Adult
618	Preah Sihanouk	Preah Sihanouk 1	2018-03-20	Dog	Rhipicephalus linnaei	3	Male	Adult
619	Preah Sihanouk	Preah Sihanouk 1	2018-03-20	Dog	Rhipicephalus linnaei	6	Female	Adult
620	Preah Sihanouk	Preah Sihanouk 1	2018-03-20	Dog	Rhipicephalus linnaei	8	Male	Adult
621	Preah Sihanouk	Preah Sihanouk 1	2018-03-21	Dog	Rhipicephalus linnaei	10	Female	Adult
622	Preah Sihanouk	Preah Sihanouk 1	2018-03-21	Dog	Rhipicephalus linnaei	10	Female	Adult
623	Preah Sihanouk	Preah Sihanouk 1	2018-03-21	Dog	Rhipicephalus linnaei	4	Female	Adult
624	Preah Sihanouk	Preah Sihanouk 1	2018-03-21	Dog	Rhipicephalus linnaei	10	Male	Adult
625	Preah Sihanouk	Preah Sihanouk 1	2018-03-21	Dog	Rhipicephalus linnaei	10	Male	Adult
626	Preah Sihanouk	Preah Sihanouk 1	2018-03-21	Dog	Rhipicephalus linnaei	10	Male	Adult
627	Preah Sihanouk	Preah Sihanouk 1	2018-03-21	Dog	Rhipicephalus linnaei	10	Female	Adult
628	Preah Sihanouk	Preah Sihanouk 1	2018-03-21	Dog	Rhipicephalus linnaei	4	Female	Adult
629	Preah Sihanouk	Preah Sihanouk 1	2018-03-21	Dog	Rhipicephalus linnaei	10	Male	Adult
630	Preah Sihanouk	Preah Sihanouk 1	2018-03-21	Dog	Rhipicephalus linnaei	10	Male	Adult
631	Preah Sihanouk	Preah Sihanouk 1	2018-03-21	Dog	Rhipicephalus linnaei	10	Male	Adult
632	Preah Sihanouk	Preah Sihanouk 1	2018-03-21	Dog	Rhipicephalus linnaei	5	Male	Adult
633	Preah Sihanouk	Preah Sihanouk 1	2018-03-21	Dog	Rhipicephalus linnaei	10	Female	Adult
634	Preah Sihanouk	Preah Sihanouk 1	2018-03-21	Dog	Rhipicephalus linnaei	10	Female	Adult
635	Preah Sihanouk	Preah Sihanouk 1	2018-03-21	Dog	Rhipicephalus linnaei	10	Female	Adult
636	Preah Sihanouk	Preah Sihanouk 1	2018-03-21	Dog	Rhipicephalus linnaei	4	Female	Adult
637	Preah Sihanouk	Preah Sihanouk 1	2018-03-21	Dog	Rhipicephalus linnaei	10	Male	Adult
638	Preah Sihanouk	Preah Sihanouk 1	2018-03-21	Dog	Rhipicephalus linnaei	10	Male	Adult
639	Preah Sihanouk	Preah Sihanouk 1	2018-03-21	Dog	Rhipicephalus linnaei	10	Male	Adult
640	Preah Sihanouk	Preah Sihanouk 1	2018-03-21	Dog	Rhipicephalus linnaei	10	Male	Adult
641	Preah Sihanouk	Preah Sihanouk 1	2018-03-21	Dog	Rhipicephalus linnaei	10	Male	Adult
642	Preah Sihanouk	Preah Sihanouk 1	2018-03-21	Dog	Rhipicephalus linnaei	10	Male	Adult
643	Preah Sihanouk	Preah Sihanouk 1	2018-03-21	Dog	Rhipicephalus linnaei	10	Female	Adult
644	Preah Sihanouk	Preah Sihanouk 1	2018-03-21	Dog	Rhipicephalus linnaei	10	Female	Adult
645	Preah Sihanouk	Preah Sihanouk 1	2018-03-21	Dog	Rhipicephalus linnaei	9	Female	Adult
646	Preah Sihanouk	Preah Sihanouk 1	2018-03-21	Dog	Rhipicephalus linnaei	10	Male	Adult
647	Preah Sihanouk	Preah Sihanouk 1	2018-03-21	Dog	Rhipicephalus linnaei	2	Male	Adult
648	Preah Sihanouk	Preah Sihanouk 1	2018-03-21	Dog	Rhipicephalus linnaei	10	Female	Adult
649	Preah Sihanouk	Preah Sihanouk 1	2018-03-21	Dog	Rhipicephalus linnaei	10	Male	Adult
650	Preah Sihanouk	Preah Sihanouk 1	2018-03-21	Dog	Rhipicephalus linnaei	10	Male	Adult
651	Preah Sihanouk	Preah Sihanouk 1	2018-03-21	Dog	Rhipicephalus linnaei	10	Male	Adult
652	Preah Sihanouk	Preah Sihanouk 1	2018-03-21	Dog	Rhipicephalus linnaei	10	Male	Adult
653	Preah Sihanouk	Preah Sihanouk 1	2018-03-21	Dog	Rhipicephalus linnaei	10	Male	Adult
654	Preah Sihanouk	Preah Sihanouk 1	2018-03-21	Dog	Rhipicephalus linnaei	9	Male	Adult
655	Preah Sihanouk	Preah Sihanouk 1	2018-03-21	Dog	Rhipicephalus linnaei	10	Female	Adult
656	Preah Sihanouk	Preah Sihanouk 1	2018-03-21	Dog	Rhipicephalus linnaei	2	Female	Adult
657	Preah Sihanouk	Preah Sihanouk 1	2018-03-21	Dog	Rhipicephalus linnaei	7	Female	Adult
658	Preah Sihanouk	Preah Sihanouk 1	2018-03-21	Dog	Rhipicephalus linnaei	10	Male	Adult
659	Preah Sihanouk	Preah Sihanouk 1	2018-03-21	Dog	Rhipicephalus linnaei	10	Male	Adult
660	Preah Sihanouk	Preah Sihanouk 1	2018-03-21	Dog	Rhipicephalus linnaei	10	Male	Adult
661	Preah Sihanouk	Preah Sihanouk 1	2018-03-21	Dog	Ctenocephalides orientis	1	Male	Adult
662	Preah Sihanouk	Preah Sihanouk 1	2018-03-21	Dog	Rhipicephalus linnaei	10	Female	Adult
663	Preah Sihanouk	Preah Sihanouk 1	2018-03-21	Dog	Rhipicephalus linnaei	6	Female	Adult
664	Preah Sihanouk	Preah Sihanouk 1	2018-03-21	Dog	Rhipicephalus linnaei	10	Male	Adult
665	Preah Sihanouk	Preah Sihanouk 1	2018-03-21	Dog	Rhipicephalus linnaei	10	Male	Adult
666	Preah Sihanouk	Preah Sihanouk 1	2018-03-21	Dog	Rhipicephalus linnaei	10	Female	Adult
667	Preah Sihanouk	Preah Sihanouk 1	2018-03-21	Dog	Rhipicephalus linnaei	5	Female	Adult
668	Preah Sihanouk	Preah Sihanouk 1	2018-03-21	Dog	Rhipicephalus linnaei	10	Male	Adult
669	Preah Sihanouk	Preah Sihanouk 1	2018-03-21	Dog	Rhipicephalus linnaei	10	Male	Adult
670	Preah Sihanouk	Preah Sihanouk 1	2018-03-21	Dog	Rhipicephalus linnaei	10	Female	Adult
671	Preah Sihanouk	Preah Sihanouk 1	2018-03-21	Dog	Rhipicephalus linnaei	5	Female	Adult
672	Preah Sihanouk	Preah Sihanouk 1	2018-03-21	Dog	Rhipicephalus linnaei	10	Male	Adult
673	Preah Sihanouk	Preah Sihanouk 1	2018-03-21	Dog	Rhipicephalus linnaei	4	Male	Adult
674	Preah Sihanouk	Preah Sihanouk 1	2018-03-22	Dog	Rhipicephalus linnaei	10	Female	Adult
675	Preah Sihanouk	Preah Sihanouk 1	2018-03-22	Dog	Rhipicephalus linnaei	7	Female	Adult
676	Preah Sihanouk	Preah Sihanouk 1	2018-03-22	Dog	Rhipicephalus linnaei	10	Male	Adult
677	Preah Sihanouk	Preah Sihanouk 1	2018-03-22	Dog	Rhipicephalus linnaei	10	Male	Adult
678	Preah Sihanouk	Preah Sihanouk 1	2018-03-22	Dog	Rhipicephalus linnaei	10	Female	Adult
679	Preah Sihanouk	Preah Sihanouk 1	2018-03-22	Dog	Rhipicephalus linnaei	3	Female	Adult
680	Preah Sihanouk	Preah Sihanouk 1	2018-03-22	Dog	Rhipicephalus linnaei	10	Male	Adult
681	Preah Sihanouk	Preah Sihanouk 1	2018-03-22	Dog	Rhipicephalus linnaei	10	Male	Adult
682	Preah Sihanouk	Preah Sihanouk 1	2018-03-22	Dog	Rhipicephalus linnaei	7	Male	Adult
683	Preah Sihanouk	Preah Sihanouk 1	2018-03-22	Dog	Ctenocephalides orientis	20	Female	Adult
684	Preah Sihanouk	Preah Sihanouk 1	2018-03-22	Dog	Ctenocephalides orientis	20	Female	Adult
685	Preah Sihanouk	Preah Sihanouk 1	2018-03-22	Dog	Ctenocephalides orientis	13	Female	Adult
686	Preah Sihanouk	Preah Sihanouk 1	2018-03-22	Dog	Ctenocephalides orientis	19	Male	Adult
687	Preah Sihanouk	Preah Sihanouk 1	2018-03-22	Dog	Heterodoxus spiniger	20	Female	Adult
688	Preah Sihanouk	Preah Sihanouk 1	2018-03-22	Dog	Heterodoxus spiniger	20	Female	Adult
689	Preah Sihanouk	Preah Sihanouk 1	2018-03-22	Dog	Heterodoxus spiniger	20	Female	Adult
690	Preah Sihanouk	Preah Sihanouk 1	2018-03-22	Dog	Heterodoxus spiniger	20	Female	Adult
691	Preah Sihanouk	Preah Sihanouk 1	2018-03-22	Dog	Heterodoxus spiniger	10	Female	Adult
692	Preah Sihanouk	Preah Sihanouk 1	2018-03-22	Dog	Ctenocephalides orientis	20	Female	Adult
693	Preah Sihanouk	Preah Sihanouk 1	2018-03-22	Dog	Ctenocephalides orientis	20	Female	Adult
694	Preah Sihanouk	Preah Sihanouk 1	2018-03-22	Dog	Ctenocephalides orientis	20	Female	Adult
695	Preah Sihanouk	Preah Sihanouk 1	2018-03-22	Dog	Ctenocephalides orientis	15	Female	Adult
696	Preah Sihanouk	Preah Sihanouk 1	2018-03-22	Dog	Ctenocephalides orientis	19	Male	Adult
697	Preah Sihanouk	Preah Sihanouk 1	2018-03-22	Dog	Ctenocephalides orientis	20	Female	Adult
698	Preah Sihanouk	Preah Sihanouk 1	2018-03-22	Dog	Ctenocephalides orientis	20	Female	Adult
699	Preah Sihanouk	Preah Sihanouk 1	2018-03-22	Dog	Ctenocephalides orientis	20	Female	Adult
700	Preah Sihanouk	Preah Sihanouk 1	2018-03-22	Dog	Ctenocephalides orientis	20	Female	Adult
701	Preah Sihanouk	Preah Sihanouk 1	2018-03-22	Dog	Ctenocephalides orientis	20	Female	Adult
702	Preah Sihanouk	Preah Sihanouk 1	2018-03-22	Dog	Ctenocephalides orientis	20	Female	Adult
703	Preah Sihanouk	Preah Sihanouk 1	2018-03-22	Dog	Ctenocephalides orientis	9	Female	Adult
704	Preah Sihanouk	Preah Sihanouk 1	2018-03-22	Dog	Ctenocephalides orientis	20	Male	Adult
705	Preah Sihanouk	Preah Sihanouk 1	2018-03-22	Dog	Ctenocephalides orientis	20	Male	Adult
706	Preah Sihanouk	Preah Sihanouk 1	2018-03-22	Dog	Ctenocephalides orientis	13	Male	Adult
707	Preah Sihanouk	Preah Sihanouk 1	2018-03-22	Dog	Heterodoxus spiniger	20	Female	Adult
708	Preah Sihanouk	Preah Sihanouk 1	2018-03-22	Dog	Heterodoxus spiniger	20	Female	Adult
709	Preah Sihanouk	Preah Sihanouk 1	2018-03-22	Dog	Rhipicephalus linnaei	10	Female	Adult
710	Preah Sihanouk	Preah Sihanouk 1	2018-03-22	Dog	Rhipicephalus linnaei	7	Female	Adult
711	Preah Sihanouk	Preah Sihanouk 1	2018-03-22	Dog	Rhipicephalus linnaei	10	Male	Adult
712	Preah Sihanouk	Preah Sihanouk 1	2018-03-22	Dog	Rhipicephalus linnaei	10	Male	Adult
713	Preah Sihanouk	Preah Sihanouk 1	2018-03-22	Dog	Rhipicephalus linnaei	10	Male	Adult
714	Preah Sihanouk	Preah Sihanouk 1	2018-03-22	Dog	Rhipicephalus linnaei	4	Male	Adult
715	Preah Sihanouk	Preah Sihanouk 1	2018-03-22	Dog	Ctenocephalides orientis	20	Female	Adult
716	Preah Sihanouk	Preah Sihanouk 1	2018-03-22	Dog	Ctenocephalides orientis	10	Female	Adult
717	Preah Sihanouk	Preah Sihanouk 1	2018-03-22	Dog	Ctenocephalides orientis	11	Male	Adult
718	Preah Sihanouk	Preah Sihanouk 1	2018-03-22	Dog	Heterodoxus spiniger	2	Female	Adult
719	Preah Sihanouk	Preah Sihanouk 1	2018-03-22	Dog	Rhipicephalus linnaei	10	Female	Adult
720	Preah Sihanouk	Preah Sihanouk 1	2018-03-22	Dog	Rhipicephalus linnaei	10	Female	Adult
721	Preah Sihanouk	Preah Sihanouk 1	2018-03-22	Dog	Rhipicephalus linnaei	10	Male	Adult
722	Preah Sihanouk	Preah Sihanouk 1	2018-03-22	Dog	Rhipicephalus linnaei	5	Male	Adult
723	Preah Sihanouk	Preah Sihanouk 1	2018-03-22	Dog	Rhipicephalus linnaei	10	Female	Adult
724	Preah Sihanouk	Preah Sihanouk 1	2018-03-22	Dog	Rhipicephalus linnaei	10	Female	Adult
724	Preah Sihanouk	Preah Sihanouk 1	2018-03-22	Dog	Rhipicephalus linnaei	10	Male	Adult
725	Preah Sihanouk	Preah Sihanouk 1	2018-03-22	Dog	Rhipicephalus linnaei	7	Male	Adult
726	Preah Sihanouk	Preah Sihanouk 1	2018-03-22	Dog	Rhipicephalus linnaei	7	Male	Adult
727	Preah Sihanouk	Preah Sihanouk 1	2018-03-22	Cattle	Rhipicephalus microplus s.l.	10	Female	Adult
728	Preah Sihanouk	Preah Sihanouk 1	2018-03-22	Cattle	Rhipicephalus microplus s.l.	10	Female	Adult
729	Preah Sihanouk	Preah Sihanouk 1	2018-03-22	Cattle	Rhipicephalus microplus s.l.	10	Female	Adult
730	Preah Sihanouk	Preah Sihanouk 1	2018-03-22	Cattle	Rhipicephalus microplus s.l.	10	Female	Adult
731	Preah Sihanouk	Preah Sihanouk 1	2018-03-22	Cattle	Rhipicephalus microplus s.l.	9	Female	Adult
732	Preah Sihanouk	Preah Sihanouk 1	2018-03-22	Cattle	Rhipicephalus microplus s.l.	3	Female	Nymph
733	Preah Sihanouk	Preah Sihanouk 1	2018-03-22	Cattle	Rhipicephalus microplus s.l.	4	Male	Adult
734	Preah Sihanouk	Preah Sihanouk 1	2018-03-22	Dog	Rhipicephalus linnaei	5	Female	Adult
735	Preah Sihanouk	Preah Sihanouk 1	2018-03-22	Dog	Rhipicephalus linnaei	10	Male	Adult
736	Preah Sihanouk	Preah Sihanouk 1	2018-03-22	Dog	Rhipicephalus linnaei	5	Male	Adult
737	Preah Sihanouk	Preah Sihanouk 1	2018-03-22	Dog	Ctenocephalides orientis	6	Female	Adult
738	Preah Sihanouk	Preah Sihanouk 1	2018-05-22	Dog	Rhipicephalus linnaei	10	Female	Adult
739	Preah Sihanouk	Preah Sihanouk 1	2018-05-22	Dog	Rhipicephalus linnaei	10	Male	Adult
740	Preah Sihanouk	Preah Sihanouk 1	2018-05-22	Dog	Rhipicephalus linnaei	10	Male	Adult
741	Preah Sihanouk	Preah Sihanouk 1	2018-05-22	Dog	Heterodoxus spiniger	1	Female	Adult
742	Preah Sihanouk	Preah Sihanouk 1	2018-05-22	Dog	Rhipicephalus linnaei	10	Female	Adult
743	Preah Sihanouk	Preah Sihanouk 1	2018-05-22	Dog	Rhipicephalus linnaei	10	Male	Adult
744	Preah Sihanouk	Preah Sihanouk 1	2018-05-22	Dog	Rhipicephalus linnaei	4	Male	Adult
745	Preah Sihanouk	Preah Sihanouk 1	2018-05-22	Dog	Rhipicephalus linnaei	1	Female	Adult
746	Preah Sihanouk	Preah Sihanouk 1	2018-05-22	Dog	Rhipicephalus linnaei	10	Male	Adult
747	Preah Sihanouk	Preah Sihanouk 1	2018-05-22	Dog	Rhipicephalus linnaei	4	Male	Adult
748	Preah Sihanouk	Preah Sihanouk 1	2018-05-22	Dog	Rhipicephalus linnaei	4	Female	Adult
749	Preah Sihanouk	Preah Sihanouk 1	2018-05-22	Dog	Rhipicephalus linnaei	10	Male	Adult
750	Preah Sihanouk	Preah Sihanouk 1	2018-05-22	Dog	Rhipicephalus linnaei	1	Male	Adult
751	Preah Sihanouk	Preah Sihanouk 1	2018-05-22	Dog	Rhipicephalus linnaei	10	Female	Adult
752	Preah Sihanouk	Preah Sihanouk 1	2018-05-22	Dog	Rhipicephalus linnaei	10	Female	Adult
753	Preah Sihanouk	Preah Sihanouk 1	2018-05-22	Dog	Rhipicephalus linnaei	10	Male	Adult
754	Preah Sihanouk	Preah Sihanouk 1	2018-05-22	Dog	Rhipicephalus linnaei	10	Male	Adult
755	Preah Sihanouk	Preah Sihanouk 1	2018-05-22	Dog	Rhipicephalus linnaei	10	Male	Adult
756	Preah Sihanouk	Preah Sihanouk 1	2018-05-22	Dog	Rhipicephalus linnaei	10	Female	Adult
757	Preah Sihanouk	Preah Sihanouk 1	2018-05-22	Dog	Rhipicephalus linnaei	3	Female	Adult
758	Preah Sihanouk	Preah Sihanouk 1	2018-05-22	Dog	Rhipicephalus linnaei	10	Male	Adult
759	Preah Sihanouk	Preah Sihanouk 1	2018-05-22	Dog	Rhipicephalus linnaei	10	Male	Adult
760	Preah Sihanouk	Preah Sihanouk 1	2018-05-22	Dog	Rhipicephalus linnaei	10	Male	Adult
761	Preah Sihanouk	Preah Sihanouk 1	2018-05-22	Dog	Rhipicephalus linnaei	10	Male	Adult
762	Preah Sihanouk	Preah Sihanouk 1	2018-05-22	Dog	Rhipicephalus linnaei	10	Male	Adult
763	Preah Sihanouk	Preah Sihanouk 1	2018-05-22	Dog	Rhipicephalus linnaei	10	Male	Adult
764	Preah Sihanouk	Preah Sihanouk 1	2018-05-22	Dog	Rhipicephalus linnaei	9	Male	Adult
765	Preah Sihanouk	Preah Sihanouk 1	2018-05-22	Dog	Rhipicephalus linnaei	10	Female	Adult
766	Preah Sihanouk	Preah Sihanouk 1	2018-05-22	Dog	Rhipicephalus linnaei	4	Female	Adult
767	Preah Sihanouk	Preah Sihanouk 1	2018-05-22	Dog	Rhipicephalus linnaei	10	Female	Adult
768	Preah Sihanouk	Preah Sihanouk 1	2018-05-22	Dog	Rhipicephalus linnaei	4	Female	Adult
769	Preah Sihanouk	Preah Sihanouk 1	2018-05-22	Dog	Rhipicephalus linnaei	10	Female	Adult
770	Preah Sihanouk	Preah Sihanouk 1	2018-05-22	Dog	Rhipicephalus linnaei	4	Female	Adult
771	Preah Sihanouk	Preah Sihanouk 1	2018-05-22	Dog	Rhipicephalus linnaei	10	Female	Adult
772	Preah Sihanouk	Preah Sihanouk 1	2018-05-22	Dog	Rhipicephalus linnaei	4	Female	Adult
773	Preah Sihanouk	Preah Sihanouk 1	2018-05-22	Dog	Rhipicephalus linnaei	10	Female	Adult
774	Preah Sihanouk	Preah Sihanouk 1	2018-05-22	Dog	Ctenocephalides orientis	1	Male	Adult
775	Preah Sihanouk	Preah Sihanouk 1	2018-05-22	Dog	Rhipicephalus linnaei	9	Female	Adult
776	Preah Sihanouk	Preah Sihanouk 1	2018-05-22	Dog	Rhipicephalus linnaei	10	Male	Adult
777	Preah Sihanouk	Preah Sihanouk 1	2018-05-22	Dog	Rhipicephalus linnaei	4	Male	Adult
778	Preah Sihanouk	Preah Sihanouk 1	2018-05-23	Dog	Rhipicephalus linnaei	2	Male	Adult
779	Preah Sihanouk	Preah Sihanouk 1	2018-05-23	Dog	Heterodoxus spiniger	20	Female	Adult
780	Preah Sihanouk	Preah Sihanouk 1	2018-05-23	Dog	Ctenocephalides orientis	13	Female	Adult
781	Preah Sihanouk	Preah Sihanouk 1	2018-05-23	Dog	Ctenocephalides orientis	13	Female	Adult
782	Preah Sihanouk	Preah Sihanouk 1	2018-05-23	Dog	Ctenocephalides orientis	7	Male	Adult
783	Preah Sihanouk	Preah Sihanouk 1	2018-05-23	Dog	Rhipicephalus linnaei	10	Male	Adult
784	Preah Sihanouk	Preah Sihanouk 1	2018-05-23	Dog	Rhipicephalus linnaei	10	Male	Adult
785	Preah Sihanouk	Preah Sihanouk 1	2018-05-23	Dog	Rhipicephalus linnaei	10	Male	Adult
786	Preah Sihanouk	Preah Sihanouk 1	2018-05-23	Dog	Rhipicephalus linnaei	10	Male	Adult
787	Preah Sihanouk	Preah Sihanouk 1	2018-05-23	Dog	Rhipicephalus linnaei	10	Male	Adult
788	Preah Sihanouk	Preah Sihanouk 1	2018-05-23	Dog	Rhipicephalus linnaei	10	Male	Adult
789	Preah Sihanouk	Preah Sihanouk 1	2018-05-23	Dog	Rhipicephalus linnaei	10	Male	Adult
790	Preah Sihanouk	Preah Sihanouk 1	2018-05-23	Dog	Rhipicephalus linnaei	2	Male	Adult
791	Preah Sihanouk	Preah Sihanouk 1	2018-05-23	Dog	Rhipicephalus linnaei	10	Male	Adult
792	Preah Sihanouk	Preah Sihanouk 1	2018-05-23	Dog	Rhipicephalus linnaei	10	Female	Adult
793	Preah Sihanouk	Preah Sihanouk 1	2018-05-23	Dog	Rhipicephalus linnaei	10	Female	Adult
794	Preah Sihanouk	Preah Sihanouk 1	2018-05-23	Dog	Ctenocephalides orientis	1	Female	Adult
795	Preah Sihanouk	Preah Sihanouk 1	2018-05-23	Dog	Rhipicephalus linnaei	10	Female	Adult
796	Preah Sihanouk	Preah Sihanouk 1	2018-05-23	Dog	Rhipicephalus linnaei	2	Female	Adult
797	Preah Sihanouk	Preah Sihanouk 1	2018-05-23	Dog	Rhipicephalus linnaei	10	Male	Adult
798	Preah Sihanouk	Preah Sihanouk 1	2018-05-23	Dog	Rhipicephalus linnaei	10	Male	Adult
799	Preah Sihanouk	Preah Sihanouk 1	2018-05-23	Cattle	Rhipicephalus microplus s.l.	10	Female	Adult
800	Preah Sihanouk	Preah Sihanouk 1	2018-05-23	Cattle	Rhipicephalus microplus s.l.	10	Female	Adult
801	Preah Sihanouk	Preah Sihanouk 1	2018-05-23	Cattle	Rhipicephalus microplus s.l.	10	Female	Adult
802	Preah Sihanouk	Preah Sihanouk 1	2018-05-23	Cattle	Rhipicephalus microplus s.l.	4	Female	Adult
803	Preah Sihanouk	Preah Sihanouk 1	2018-05-23	Cattle	Rhipicephalus microplus s.l.	10	Female	Adult
804	Preah Sihanouk	Preah Sihanouk 1	2018-05-23	Cattle	Rhipicephalus microplus s.l.	10	Female	Adult
805	Preah Sihanouk	Preah Sihanouk 1	2018-05-23	Cattle	Rhipicephalus microplus s.l.	10	Female	Adult
806	Preah Sihanouk	Preah Sihanouk 1	2018-05-23	Cattle	Rhipicephalus microplus s.l.	3	Female	Adult
807	Preah Sihanouk	Preah Sihanouk 1	2018-05-23	Cattle	Rhipicephalus microplus s.l.	10	Male	Adult
808	Preah Sihanouk	Preah Sihanouk 1	2018-05-23	Dog	Rhipicephalus linnaei	10	Male	Adult
809	Preah Sihanouk	Preah Sihanouk 1	2018-05-23	Dog	Rhipicephalus linnaei	10	Male	Adult
810	Preah Sihanouk	Preah Sihanouk 1	2018-05-23	Dog	Rhipicephalus linnaei	10	Male	Adult
811	Preah Sihanouk	Preah Sihanouk 1	2018-05-23	Dog	Rhipicephalus linnaei	10	Male	Adult
812	Preah Sihanouk	Preah Sihanouk 1	2018-05-23	Dog	Rhipicephalus linnaei	10	Male	Adult
813	Preah Sihanouk	Preah Sihanouk 1	2018-05-23	Dog	Rhipicephalus linnaei	10	Female	Adult
814	Preah Sihanouk	Preah Sihanouk 1	2018-05-23	Dog	Rhipicephalus linnaei	10	Female	Adult
815	Preah Sihanouk	Preah Sihanouk 1	2018-05-23	Dog	Rhipicephalus linnaei	10	Female	Adult
816	Preah Sihanouk	Preah Sihanouk 1	2018-05-23	Dog	Rhipicephalus linnaei	10	Female	Adult
817	Preah Sihanouk	Preah Sihanouk 1	2018-05-23	Dog	Rhipicephalus linnaei	10	Female	Adult
818	Preah Sihanouk	Preah Sihanouk 1	2018-05-23	Dog	Rhipicephalus linnaei	6	Female	Adult
819	Preah Sihanouk	Preah Sihanouk 1	2018-05-23	Dog	Rhipicephalus linnaei	10	Male	Adult
820	Preah Sihanouk	Preah Sihanouk 1	2018-05-23	Dog	Rhipicephalus linnaei	10	Male	Adult
821	Preah Sihanouk	Preah Sihanouk 1	2018-05-23	Dog	Rhipicephalus linnaei	10	Male	Adult
822	Preah Sihanouk	Preah Sihanouk 1	2018-05-23	Dog	Rhipicephalus linnaei	10	Female	Adult
823	Preah Sihanouk	Preah Sihanouk 1	2018-05-23	Dog	Rhipicephalus linnaei	6	Female	Adult
824	Preah Sihanouk	Preah Sihanouk 1	2018-05-23	Dog	Rhipicephalus linnaei	10	Male	Adult
825	Preah Sihanouk	Preah Sihanouk 1	2018-05-23	Dog	Rhipicephalus linnaei	10	Male	Adult
826	Preah Sihanouk	Preah Sihanouk 1	2018-05-23	Dog	Rhipicephalus linnaei	6	Male	Adult
827	Preah Sihanouk	Preah Sihanouk 1	2018-05-23	Dog	Rhipicephalus linnaei	10	Male	Adult
828	Preah Sihanouk	Preah Sihanouk 1	2018-05-23	Dog	Rhipicephalus linnaei	10	Female	Adult
829	Preah Sihanouk	Preah Sihanouk 1	2018-05-23	Dog	Rhipicephalus linnaei	10	Female	Adult
830	Preah Sihanouk	Preah Sihanouk 1	2018-05-23	Dog	Rhipicephalus linnaei	2	Female	Adult
831	Preah Sihanouk	Preah Sihanouk 1	2018-05-23	Dog	Rhipicephalus linnaei	10	Male	Adult
832	Preah Sihanouk	Preah Sihanouk 1	2018-05-23	Dog	Rhipicephalus linnaei	10	Male	Adult
833	Preah Sihanouk	Preah Sihanouk 1	2018-05-23	Dog	Rhipicephalus linnaei	10	Male	Adult
834	Preah Sihanouk	Preah Sihanouk 1	2018-05-23	Dog	Rhipicephalus linnaei	10	Male	Adult
835	Preah Sihanouk	Preah Sihanouk 1	2018-05-23	Dog	Rhipicephalus linnaei	8	Male	Adult
836	Preah Sihanouk	Preah Sihanouk 1	2018-05-23	Dog	Rhipicephalus linnaei	10	Female	Adult
837	Preah Sihanouk	Preah Sihanouk 1	2018-05-23	Dog	Rhipicephalus linnaei	3	Female	Adult
838	Preah Sihanouk	Preah Sihanouk 1	2018-05-23	Dog	Rhipicephalus linnaei	10	Male	Adult
839	Preah Sihanouk	Preah Sihanouk 1	2018-05-23	Dog	Rhipicephalus linnaei	10	Male	Adult
840	Preah Sihanouk	Preah Sihanouk 1	2018-05-23	Dog	Rhipicephalus linnaei	10	Male	Adult
841	Preah Sihanouk	Preah Sihanouk 1	2018-05-23	Dog	Rhipicephalus linnaei	2	Male	Adult
842	Preah Sihanouk	Preah Sihanouk 1	2018-05-23	Dog	Rhipicephalus linnaei	10	Female	Adult
843	Preah Sihanouk	Preah Sihanouk 1	2018-05-23	Dog	Rhipicephalus linnaei	8	Female	Adult
844	Preah Sihanouk	Preah Sihanouk 1	2018-05-23	Dog	Rhipicephalus linnaei	10	Male	Adult
845	Preah Sihanouk	Preah Sihanouk 1	2018-05-23	Dog	Rhipicephalus linnaei	7	Male	Adult
846	Preah Sihanouk	Preah Sihanouk 1	2018-05-23	Dog	Rhipicephalus linnaei	10	Female	Adult
847	Preah Sihanouk	Preah Sihanouk 1	2018-05-23	Dog	Rhipicephalus linnaei	10	Female	Adult
848	Preah Sihanouk	Preah Sihanouk 1	2018-05-23	Dog	Rhipicephalus linnaei	10	Female	Adult
849	Preah Sihanouk	Preah Sihanouk 1	2018-05-23	Dog	Rhipicephalus linnaei	10	Male	Adult
850	Preah Sihanouk	Preah Sihanouk 1	2018-05-23	Dog	Rhipicephalus linnaei	10	Male	Adult
851	Preah Sihanouk	Preah Sihanouk 1	2018-05-23	Dog	Rhipicephalus linnaei	10	Male	Adult
852	Preah Sihanouk	Preah Sihanouk 1	2018-05-23	Dog	Rhipicephalus linnaei	10	Female	Adult
853	Preah Sihanouk	Preah Sihanouk 1	2018-05-23	Dog	Rhipicephalus linnaei	10	Female	Adult
854	Preah Sihanouk	Preah Sihanouk 1	2018-05-23	Dog	Rhipicephalus linnaei	10	Female	Adult
855	Preah Sihanouk	Preah Sihanouk 1	2018-05-23	Dog	Rhipicephalus linnaei	3	Female	Adult
856	Preah Sihanouk	Preah Sihanouk 1	2018-05-23	Dog	Rhipicephalus linnaei	10	Male	Adult
857	Preah Sihanouk	Preah Sihanouk 1	2018-05-23	Dog	Rhipicephalus linnaei	10	Male	Adult
858	Preah Sihanouk	Preah Sihanouk 1	2018-05-23	Dog	Rhipicephalus linnaei	10	Male	Adult
859	Preah Sihanouk	Preah Sihanouk 1	2018-05-23	Dog	Rhipicephalus linnaei	10	Male	Adult
860	Preah Sihanouk	Preah Sihanouk 1	2018-05-23	Dog	Rhipicephalus linnaei	10	Male	Adult
861	Preah Sihanouk	Preah Sihanouk 1	2018-05-23	Dog	Rhipicephalus linnaei	5	Male	Adult
862	Koh Kong	Koh Kong 2	2018-06-05	Dog	Ctenocephalides orientis	5	Female	Adult
863	Koh Kong	Koh Kong 2	2018-06-05	Dog	Ctenocephalides orientis	2	Male	Adult
864	Koh Kong	Koh Kong 2	2018-06-05	Dog	Ctenocephalides orientis	4	Female	Adult
865	Koh Kong	Koh Kong 2	2018-06-05	Dog	Rhipicephalus linnaei	2	Female	Adult
866	Koh Kong	Koh Kong 2	2018-06-05	Dog	Rhipicephalus linnaei	2	Male	Adult
867	Koh Kong	Koh Kong 2	2018-06-05	Dog	Ctenocephalides orientis	3	Male	Adult
868	Koh Kong	Koh Kong 2	2018-06-05	Dog	Ctenocephalides orientis	17	Female	Adult
869	Koh Kong	Koh Kong 2	2018-06-05	Dog	Rhipicephalus linnaei	1	Female	Adult
870	Koh Kong	Koh Kong 2	2018-06-06	Dog	Rhipicephalus linnaei	3	Male	Adult
871	Koh Kong	Koh Kong 2	2018-06-06	Dog	Rhipicephalus linnaei	8	Female	Adult
872	Koh Kong	Koh Kong 2	2018-06-06	Dog	Rhipicephalus linnaei	10	Male	Adult
873	Koh Kong	Koh Kong 2	2018-06-06	Dog	Rhipicephalus linnaei	10	Male	Adult
874	Koh Kong	Koh Kong 2	2018-06-06	Dog	Rhipicephalus linnaei	10	Male	Adult
875	Koh Kong	Koh Kong 2	2018-06-06	Dog	Ctenocephalides orientis	1	Female	Adult
876	Koh Kong	Koh Kong 2	2018-06-06	Dog	Heterodoxus spiniger	19	Female	Adult
877	Koh Kong	Koh Kong 2	2018-06-06	Dog	Ctenocephalides orientis	1	Female	Adult
878	Koh Kong	Koh Kong 2	2018-06-06	Dog	Rhipicephalus linnaei	2	Female	Adult
879	Koh Kong	Koh Kong 2	2018-06-06	Dog	Rhipicephalus linnaei	1	Male	Adult
880	Koh Kong	Koh Kong 2	2018-06-06	Dog	Rhipicephalus linnaei	1	Female	Adult
881	Koh Kong	Koh Kong 2	2018-06-06	Dog	Ctenocephalides orientis	2	Female	Adult
882	Koh Kong	Koh Kong 2	2018-06-06	Dog	Heterodoxus spiniger	2	Female	Adult
883	Koh Kong	Koh Kong 2	2018-06-06	Dog	Rhipicephalus linnaei	1	Female	Adult
884	Koh Kong	Koh Kong 2	2018-06-06	Dog	Rhipicephalus linnaei	1	Female	Adult
885	Koh Kong	Koh Kong 2	2018-06-06	Dog	Rhipicephalus linnaei	1	Male	Adult
886	Koh Kong	Koh Kong 2	2018-06-06	Dog	Rhipicephalus linnaei	1	Female	Adult
887	Koh Kong	Koh Kong 2	2018-06-06	Dog	Rhipicephalus linnaei	1	Male	Adult
888	Koh Kong	Koh Kong 2	2018-06-06	Dog	Heterodoxus spiniger	5	Female	Adult
889	Koh Kong	Koh Kong 2	2018-06-06	Dog	Ctenocephalides orientis	2	Male	Adult
890	Koh Kong	Koh Kong 2	2018-06-07	Dog	Ctenocephalides orientis	3	Female	Adult
891	Koh Kong	Koh Kong 2	2018-06-07	Dog	Ctenocephalides orientis	2	Male	Adult
892	Koh Kong	Koh Kong 2	2018-06-07	Dog	Rhipicephalus linnaei	3	Male	Adult
893	Koh Kong	Koh Kong 2	2018-06-07	Dog	Rhipicephalus linnaei	2	Female	Adult
894	Koh Kong	Koh Kong 2	2018-06-07	Dog	Rhipicephalus linnaei	1	Female	Adult
895	Koh Kong	Koh Kong 2	2018-06-07	Dog	Rhipicephalus linnaei	3	Male	Adult
896	Koh Kong	Koh Kong 2	2018-06-07	Dog	Ctenocephalides orientis	2	Female	Adult
897	Koh Kong	Koh Kong 2	2018-06-07	Dog	Heterodoxus spiniger	2	Male	Adult
898	Koh Kong	Koh Kong 2	2018-06-08	Dog	Ctenocephalides orientis	2	Female	Adult
899	Koh Kong	Koh Kong 2	2018-06-08	Dog	Ctenocephalides orientis	5	Female	Adult
900	Koh Kong	Koh Kong 2	2018-06-08	Dog	Ctenocephalides orientis	9	Male	Adult
901	Koh Kong	Koh Kong 2	2018-06-08	Dog	Ctenocephalides orientis	14	Female	Adult
902	Koh Kong	Koh Kong 2	2018-06-08	Dog	Ctenocephalides orientis	9	Male	Adult
903	Koh Kong	Koh Kong 2	2018-06-08	Dog	Ctenocephalides orientis	9	Female	Adult
904	Koh Kong	Koh Kong 2	2018-06-08	Dog	Ctenocephalides orientis	2	Male	Adult
905	Koh Kong	Koh Kong 2	2018-06-08	Dog	Heterodoxus spiniger	5	Female	Adult
906	Koh Kong	Koh Kong 2	2018-06-08	Dog	Ctenocephalides orientis	1	Male	Adult
907	Koh Kong	Koh Kong 2	2018-06-08	Dog	Heterodoxus spiniger	6	Female	Adult
908	Koh Kong	Koh Kong 2	2018-06-08	Dog	Ctenocephalides orientis	4	Female	Adult
909	Koh Kong	Koh Kong 2	2018-06-05	Dog	Rhipicephalus linnaei	10	Female	Adult
910	Koh Kong	Koh Kong 2	2018-06-05	Dog	Rhipicephalus linnaei	4	Female	Adult
911	Koh Kong	Koh Kong 2	2018-06-05	Dog	Rhipicephalus linnaei	10	Male	Adult
912	Koh Kong	Koh Kong 2	2018-06-05	Dog	Rhipicephalus linnaei	9	Male	Adult
913	Koh Kong	Koh Kong 2	2018-06-05	Cattle	Rhipicephalus microplus s.l.	1	Female	Adult
914	Koh Kong	Koh Kong 2	2018-06-05	Dog	Ctenocephalides orientis	1	Female	Adult
915	Koh Kong	Koh Kong 2	2018-06-05	Dog	Haemaphysalis papuana	1	Female	Adult
916	Koh Kong	Koh Kong 2	2018-06-05	Dog	Rhipicephalus linnaei	2	Female	Adult
917	Koh Kong	Koh Kong 2	2018-06-05	Dog	Rhipicephalus linnaei	4	Female	Nymph
918	Koh Kong	Koh Kong 2	2018-06-05	Dog	Rhipicephalus linnaei	5	Male	Adult
919	Koh Kong	Koh Kong 2	2018-06-05	Dog	Ctenocephalides orientis	1	Male	Adult
920	Koh Kong	Koh Kong 2	2018-06-05	Cattle	Rhipicephalus microplus s.l.	1	Female	Adult
921	Koh Kong	Koh Kong 2	2018-06-05	Dog	Rhipicephalus linnaei	10	Male	Adult
922	Koh Kong	Koh Kong 2	2018-06-05	Dog	Rhipicephalus linnaei	3	Female	Adult
923	Koh Kong	Koh Kong 2	2018-06-05	Dog	Rhipicephalus linnaei	3	Female	Nymph
924	Koh Kong	Koh Kong 2	2018-06-05	Dog	Rhipicephalus linnaei	10	Male	Adult
925	Koh Kong	Koh Kong 2	2018-06-05	Dog	Rhipicephalus linnaei	3	Female	Adult
926	Koh Kong	Koh Kong 2	2018-06-05	Dog	Rhipicephalus linnaei	2	Female	Nymph
927	Koh Kong	Koh Kong 2	2018-06-05	Dog	Heterodoxus spiniger	2	Female	Adult
928	Koh Kong	Koh Kong 2	2018-06-05	Dog	Ctenocephalides orientis	10	Female	Adult
929	Koh Kong	Koh Kong 2	2018-06-05	Dog	Ctenocephalides orientis	3	Male	Adult
930	Koh Kong	Koh Kong 2	2018-06-05	Dog	Haemaphysalis asiatica	1	Female	Adult
931	Koh Kong	Koh Kong 2	2018-06-05	Dog	Ctenocephalides orientis	12	Female	Adult
932	Koh Kong	Koh Kong 2	2018-06-05	Dog	Ctenocephalides orientis	2	Male	Adult
933	Koh Kong	Koh Kong 2	2018-06-05	Dog	Ctenocephalides orientis	10	Female	Adult
934	Koh Kong	Koh Kong 2	2018-06-05	Dog	Ctenocephalides orientis	1	Male	Adult
935	Koh Kong	Koh Kong 2	2018-06-06	Cattle	Rhipicephalus microplus s.l.	3	Male	Adult
936	Koh Kong	Koh Kong 2	2018-06-06	Cattle	Rhipicephalus microplus s.l.	2	Female	Adult
937	Koh Kong	Koh Kong 2	2018-06-06	Cattle	Rhipicephalus microplus s.l.	7	Female	Nymph
938	Koh Kong	Koh Kong 2	2018-06-06	Cattle	Rhipicephalus microplus s.l.	2	Male	Adult
939	Koh Kong	Koh Kong 2	2018-06-06	Cattle	Rhipicephalus microplus s.l.	2	Female	Adult
940	Koh Kong	Koh Kong 2	2018-06-06	Cattle	Rhipicephalus microplus s.l.	2	Female	Nymph
941	Koh Kong	Koh Kong 2	2018-06-06	Dog	Ctenocephalides orientis	6	Female	Adult
942	Koh Kong	Koh Kong 2	2018-06-06	Dog	Ctenocephalides orientis	1	Male	Adult
943	Koh Kong	Koh Kong 2	2018-06-06	Dog	Heterodoxus spiniger	6	Female	Adult
944	Koh Kong	Koh Kong 2	2018-06-06	Dog	Ctenocephalides orientis	4	Female	Adult
945	Koh Kong	Koh Kong 2	2018-06-06	Dog	Ctenocephalides orientis	1	Male	Adult
946	Koh Kong	Koh Kong 2	2018-06-06	Dog	Ctenocephalides felis	2	Female	Adult
947	Koh Kong	Koh Kong 2	2018-06-06	Dog	Heterodoxus spiniger	6	Female	Adult
948	Koh Kong	Koh Kong 2	2018-06-06	Dog	Rhipicephalus linnaei	1	Female	Adult
949	Koh Kong	Koh Kong 2	2018-06-06	Dog	Rhipicephalus linnaei	2	Male	Adult
950	Koh Kong	Koh Kong 2	2018-06-06	Dog	Ctenocephalides orientis	7	Female	Adult
951	Koh Kong	Koh Kong 2	2018-06-06	Dog	Ctenocephalides orientis	1	Male	Adult
952	Koh Kong	Koh Kong 2	2018-06-06	Dog	Ctenocephalides orientis	4	Female	Adult
953	Koh Kong	Koh Kong 2	2018-06-06	Dog	Ctenocephalides orientis	4	Male	Adult
954	Koh Kong	Koh Kong 2	2018-06-06	Dog	Heterodoxus spiniger	1	Female	Adult
955	Koh Kong	Koh Kong 2	2018-06-06	Dog	Ctenocephalides orientis	6	Female	Adult
956	Koh Kong	Koh Kong 2	2018-06-06	Dog	Ctenocephalides orientis	2	Male	Adult
959	Koh Kong	Koh Kong 2	2018-06-06	Cattle	Dermacentor spp Nymph	1	Female	Adult
960	Koh Kong	Koh Kong 2	2018-06-07	Dog	Ctenocephalides orientis	2	Female	Adult
961	Koh Kong	Koh Kong 2	2018-06-07	Dog	Ctenocephalides orientis	2	Male	Adult
962	Koh Kong	Koh Kong 2	2018-06-07	Dog	Ctenocephalides orientis	7	Female	Adult
963	Koh Kong	Koh Kong 2	2018-06-07	Dog	Ctenocephalides orientis	1	Male	Adult
964	Koh Kong	Koh Kong 2	2018-06-07	Dog	Heterodoxus spiniger	5	Female	Adult
965	Koh Kong	Koh Kong 2	2018-06-07	Dog	Ctenocephalides orientis	2	Female	Adult
966	Koh Kong	Koh Kong 2	2018-06-07	Dog	Ctenocephalides orientis	2	Male	Adult
967	Koh Kong	Koh Kong 2	2018-06-07	Dog	Heterodoxus spiniger	10	Female	Adult
968	Koh Kong	Koh Kong 2	2018-06-07	Dog	Heterodoxus spiniger	10	Female	Adult
969	Koh Kong	Koh Kong 2	2018-06-07	Dog	Haemaphysalis hystricis	2	Female	Adult
969	Koh Kong	Koh Kong 2	2018-06-07	Dog	Haemaphysalis papuana	1	Female	Adult
970	Koh Kong	Koh Kong 2	2018-06-07	Dog	Haemaphysalis hystricis	1	Male	Adult
971	Koh Kong	Koh Kong 2	2018-06-07	Dog	Haemaphysalis hystricis	1	Female	Adult
972	Koh Kong	Koh Kong 2	2018-06-07	Dog	Ctenocephalides orientis	9	Female	Adult
973	Koh Kong	Koh Kong 2	2018-06-07	Dog	Ctenocephalides orientis	7	Male	Adult
974	Koh Kong	Koh Kong 2	2018-06-07	Dog	Ctenocephalides orientis	9	Female	Adult
975	Koh Kong	Koh Kong 2	2018-06-07	Dog	Heterodoxus spiniger	2	Female	Adult
976	Koh Kong	Koh Kong 2	2018-06-07	Dog	Ctenocephalides orientis	16	Female	Adult
977	Koh Kong	Koh Kong 2	2018-06-07	Dog	Ctenocephalides orientis	5	Male	Adult
978	Koh Kong	Koh Kong 2	2018-06-07	Dog	Heterodoxus spiniger	10	Male	Adult
979	Koh Kong	Koh Kong 2	2018-06-08	Dog	Ctenocephalides orientis	4	Female	Adult
980	Koh Kong	Koh Kong 2	2018-06-08	Dog	Ctenocephalides orientis	3	Male	Adult
981	Koh Kong	Koh Kong 2	2018-06-08	Dog	Ctenocephalides orientis	3	Female	Adult
982	Koh Kong	Koh Kong 2	2018-06-08	Dog	Ctenocephalides orientis	4	Male	Adult
983	Koh Kong	Koh Kong 2	2018-06-08	Dog	Rhipicephalus linnaei	5	Female	Adult
984	Koh Kong	Koh Kong 2	2018-06-08	Dog	Rhipicephalus linnaei	2	Male	Adult
985	Koh Kong	Koh Kong 2	2018-06-08	Dog	Ctenocephalides orientis	8	Female	Adult
986	Koh Kong	Koh Kong 2	2018-06-08	Cattle	Rhipicephalus microplus s.l.	8	Female	Adult
987	Koh Kong	Koh Kong 2	2018-06-08	Dog	Ctenocephalides orientis	20	Female	Adult
988	Koh Kong	Koh Kong 2	2018-06-08	Dog	Ctenocephalides orientis	5	Male	Adult
989	Koh Kong	Koh Kong 2	2018-06-08	Dog	Ctenocephalides orientis	12	Female	Adult
990	Koh Kong	Koh Kong 2	2018-06-08	Dog	Ctenocephalides orientis	5	Male	Adult
991	Koh Kong	Koh Kong 2	2018-06-08	Dog	Haemaphysalis papuana	1	Female	Adult
992	Koh Kong	Koh Kong 2	2018-06-08	Dog	Ctenocephalides orientis	16	Female	Adult
993	Koh Kong	Koh Kong 2	2018-06-08	Dog	Ctenocephalides orientis	7	Male	Adult
994	Koh Kong	Koh Kong 2	2018-06-08	Dog	Ctenocephalides orientis	16	Female	Adult
995	Koh Kong	Koh Kong 2	2018-06-08	Dog	Ctenocephalides orientis	3	Male	Adult
996	Koh Kong	Koh Kong 2	2018-06-08	Dog	Ctenocephalides orientis	19	Female	Adult
997	Koh Kong	Koh Kong 2	2018-06-08	Dog	Ctenocephalides orientis	5	Male	Adult
998	Koh Kong	Koh Kong 2	2018-06-08	Dog	Echidnophaga Gallinacea	3	Female	Adult
999	Koh Kong	Koh Kong 2	2018-06-08	Dog	Heterodoxus spiniger	3	Female	Adult
1000	Koh Kong	Koh Kong 2	2018-06-08	Dog	Ctenocephalides orientis	7	Female	Adult
1001	Koh Kong	Koh Kong 2	2018-06-08	Dog	Ctenocephalides orientis	3	Male	Adult
1002	Koh Kong	Koh Kong 2	2018-06-08	Dog	Heterodoxus spiniger	1	Male	Adult
1003	Preah Sihanouk	Preah Sihanouk 1	2018-05-24	Dog	Rhipicephalus linnaei	10	Female	Adult
1004	Preah Sihanouk	Preah Sihanouk 1	2018-05-24	Dog	Rhipicephalus linnaei	10	Male	Adult
1005	Preah Sihanouk	Preah Sihanouk 1	2018-05-24	Dog	Rhipicephalus linnaei	7	Female	Adult
1006	Preah Sihanouk	Preah Sihanouk 1	2018-05-24	Dog	Rhipicephalus linnaei	5	Male	Adult
1007	Preah Sihanouk	Preah Sihanouk 1	2018-05-24	Dog	Ctenocephalides orientis	6	Female	Adult
1008	Preah Sihanouk	Preah Sihanouk 1	2018-05-24	Dog	Ctenocephalides orientis	1	Male	Adult
1009	Preah Sihanouk	Preah Sihanouk 1	2018-05-24	Dog	Ctenocephalides orientis	6	Female	Adult
1010	Preah Sihanouk	Preah Sihanouk 1	2018-05-24	Dog	Ctenocephalides orientis	2	Male	Adult
1011	Preah Sihanouk	Preah Sihanouk 1	2018-05-24	Dog	Heterodoxus spiniger	10	Male	Adult
1012	Preah Sihanouk	Preah Sihanouk 1	2018-05-24	Dog	Rhipicephalus linnaei	10	Female	Adult
1013	Preah Sihanouk	Preah Sihanouk 1	2018-05-24	Dog	Rhipicephalus linnaei	10	Female	Adult
1014	Preah Sihanouk	Preah Sihanouk 1	2018-05-24	Dog	Rhipicephalus linnaei	10	Female	Adult
1015	Preah Sihanouk	Preah Sihanouk 1	2018-05-24	Dog	Rhipicephalus linnaei	10	Female	Adult
1016	Preah Sihanouk	Preah Sihanouk 1	2018-05-24	Dog	Rhipicephalus linnaei	10	Female	Adult
1017	Preah Sihanouk	Preah Sihanouk 1	2018-05-24	Dog	Rhipicephalus linnaei	10	Female	Adult
1018	Preah Sihanouk	Preah Sihanouk 1	2018-05-24	Dog	Rhipicephalus linnaei	2	Female	Adult
1019	Preah Sihanouk	Preah Sihanouk 1	2018-05-24	Dog	Rhipicephalus linnaei	10	Female	Adult
1020	Preah Sihanouk	Preah Sihanouk 1	2018-05-24	Dog	Rhipicephalus linnaei	4	Female	Adult
1021	Preah Sihanouk	Preah Sihanouk 1	2018-03-08	Rodent	Unidentified Gamasid mites	4	N/A	Adult
1023	Preah Sihanouk	Preah Sihanouk 1	2018-03-08	Rodent	Haemaphysalis bandicota	3	N/A	Adult
1024	Preah Sihanouk	Preah Sihanouk 1	2018-03-23	Dog	Rhipicephalus linnaei	10	Female	Adult
1025	Preah Sihanouk	Preah Sihanouk 1	2018-03-23	Dog	Rhipicephalus linnaei	10	Female	Adult
1026	Preah Sihanouk	Preah Sihanouk 1	2018-03-23	Dog	Rhipicephalus linnaei	10	Female	Adult
1027	Preah Sihanouk	Preah Sihanouk 1	2018-03-23	Cattle	Rhipicephalus microplus s.l.	10	Female	Adult
1028	Preah Sihanouk	Preah Sihanouk 1	2018-03-24	Dog	Ctenocephalides orientis	1	Female	Adult
1029	Preah Sihanouk	Preah Sihanouk 1	2018-03-24	Dog	Ctenocephalides orientis	1	Male	Adult
1030	Preah Sihanouk	Preah Sihanouk 1	2018-03-24	Dog	Rhipicephalus linnaei	1	Male	Adult
1031	Preah Sihanouk	Preah Sihanouk 1	2018-03-24	Dog	Ctenocephalides orientis	1	Female	Adult
1032	Preah Sihanouk	Preah Sihanouk 1	2018-03-24	Dog	Ctenocephalides orientis	1	Male	Adult
1033	Preah Sihanouk	Preah Sihanouk 1	2018-03-24	Dog	Rhipicephalus linnaei	2	Male	Adult
1034	Preah Sihanouk	Preah Sihanouk 1	2018-03-24	Dog	Ctenocephalides orientis	8	Female	Adult
1035	Preah Sihanouk	Preah Sihanouk 1	2018-03-24	Dog	Ctenocephalides orientis	3	Male	Adult
1036	Preah Sihanouk	Preah Sihanouk 1	2018-03-24	Dog	Rhipicephalus linnaei	10	Male	Adult
1037	Preah Sihanouk	Preah Sihanouk 1	2018-03-24	Dog	Rhipicephalus linnaei	4	Female	Adult
1038	Preah Sihanouk	Preah Sihanouk 1	2018-03-24	Dog	Rhipicephalus linnaei	10	Female	Adult
1039	Preah Sihanouk	Preah Sihanouk 1	2018-03-24	Dog	Ctenocephalides orientis	1	Female	Adult
1040	Preah Sihanouk	Preah Sihanouk 1	2018-03-24	Dog	Ctenocephalides orientis	1	Male	Adult
1041	Preah Sihanouk	Preah Sihanouk 1	2018-03-24	Dog	Rhipicephalus linnaei	2	Male	Adult
1042	Preah Sihanouk	Preah Sihanouk 1	2018-03-24	Dog	Rhipicephalus linnaei	7	Female	Adult
1043	Preah Sihanouk	Preah Sihanouk 1	2018-03-24	Dog	Rhipicephalus linnaei	10	Male	Adult
1044	Preah Sihanouk	Preah Sihanouk 1	2018-03-24	Dog	Rhipicephalus linnaei	3	Male	Adult
1045	Preah Sihanouk	Preah Sihanouk 1	2018-03-24	Dog	Rhipicephalus linnaei	10	Female	Adult
1046	Preah Sihanouk	Preah Sihanouk 1	2018-03-24	Dog	Rhipicephalus linnaei	10	Female	Adult
1047	Preah Sihanouk	Preah Sihanouk 1	2018-03-24	Dog	Rhipicephalus linnaei	10	Female	Adult
1048	Preah Sihanouk	Preah Sihanouk 1	2017-12-22	Rodent	Xenopsylla cheopis	1	Male	Adult
1049	Preah Sihanouk	Preah Sihanouk 1	2017-12-22	Rodent	Laelaps echidninus	34	N/A	Adult
1050	Koh Kong	Koh Kong 1	2017-12-08	Rodent	Laelaps echidninus	62	N/A	Adult
1051	Koh Kong	Koh Kong 1	2017-12-07	Rodent	Laelaps echidninus	69	N/A	Adult
1052	Preah Sihanouk	Preah Sihanouk 1	2017-12-21	Rodent	Laelaps echidninus	1	N/A	Adult
1053	Koh Kong	Koh Kong 2	2017-12-05	Rodent	Laelaps nutalli	45	N/A	Adult
1054	Koh Kong	Koh Kong 1	2017-12-05	Rodent	Laelaps nutalli	14	N/A	Adult
1055	Koh Kong	Koh Kong 1	2017-12-08	Rodent	Laelaps nutalli	39	N/A	Adult
1056	Koh Kong	Koh Kong 2	2017-10-08	Rodent	Dermacentor spp Nymph	1	N/A	Nymph
1057	Koh Kong	Koh Kong 2	2017-10-10	Rodent	Laelaps echidninus	43	N/A	Adult
1058	Koh Kong	Koh Kong 2	2017-11-06	Rodent	Dermacentor spp Nymph	5	N/A	Nymph
1059	Koh Kong	Koh Kong 2	2017-11-06	Rodent	Haemaphysalis bandicota	5	N/A	Adult
1060	Koh Kong	Koh Kong 1	2017-10-11	Rodent	Xenopsylla cheopis	2	Male	Adult
1061	Koh Kong	Koh Kong 2	2017-12-06	Rodent	N/A	0	N/A	N/A
1062	Koh Kong	Koh Kong 2	2017-12-06	Rodent	Dermacentor spp Nymph	6	N/A	Nymph
1063	Koh Kong	Koh Kong 2	2017-12-06	Rodent	N/A	0	N/A	N/A
1064	Koh Kong	Koh Kong 2	2017-12-06	Rodent	Haemaphysalis bandicota	11	Female	Adult
1065	Koh Kong	Koh Kong 2	2017-12-06	Rodent	Dermacentor spp Nymph	2	N/A	Nymph
1066	Koh Kong	Koh Kong 1	2017-10-12	Rodent	N/A	0	N/A	N/A
1067	Koh Kong	Koh Kong 1	2017-10-12	Rodent	Dermacentor spp Nymph	1	N/A	Nymph
1068	Preah Sihanouk	Preah Sihanouk 1	2017-09-29	Rodent	Laelaps echidninus	10	N/A	Adult
1069	Preah Sihanouk	Preah Sihanouk 1	2017-09-29	Rodent	Laelaps echidninus	1	N/A	Adult
1070	Koh Kong	Koh Kong 1	2017-10-11	Rodent	Laelaps echidninus	11	N/A	Adult
1071	Koh Kong	Koh Kong 1	2017-12-07	Rodent	N/A	0	N/A	N/A
1072	Koh Kong	Koh Kong 1	2017-10-12	Rodent	Laelaps echidninus	19	N/A	Adult
1073	Koh Kong	Koh Kong 1	2017-10-12	Rodent	Xenopsylla cheopis	5	Male	Adult
1074	Koh Kong	Koh Kong 1	2017-10-11	Rodent	Xenopsylla cheopis	1	Female	Adult
1075	Koh Kong	Koh Kong 1	2017-10-11	Rodent	Laelaps echidninus	19	N/A	Adult
1068?	Koh Kong	Koh Kong 1	2017-09-29	Rodent	Laelaps echidninus	11	N/A	Adult
