# Supplementary material for: Molecular detection of Rickettsia species in ectoparasites collected from two southern provinces of Cambodia
Source: PLoS Negl Trop Dis. 2024 Sep 30;18(9):e0012544. doi: 10.1371/journal.pntd.0012544 (PMC11476676; doi:10.1371/journal.pntd.0012544)
Supplement: S2 Dataset — (XLSX) [file pntd.0012544.s009.xlsx]

## Sheet: Rick screening
Tube No	Pool Size (n)	Province	District	Commune	Date collected	Host / Method	Type of Ectoparasite	Stage	Sex	Species	Initial Screening (Rick17B qPCR)	Flea-borne Rick assay (Rtyphi)	Flea-borne Rick assay (RfelisGroup)	Flea-borne Rick assay (Rfelis)	Flea-borne Rick assay (Rasem)	Remarks
1	1	Preah Sihanouk	Prey Nob	Ream	2017-09-26	Dog	Tick	Adult	Male	Rhipicephalus linnaei	Not Detected
2	1	Preah Sihanouk	Prey Nob	Ream	2017-09-26	Dog	Tick	Adult	Male	Rhipicephalus linnaei	Not Detected
3	3	Preah Sihanouk	Prey Nob	Ream	2017-09-26	Dog	Tick	Adult	Male	Rhipicephalus linnaei	Positive
4	2	Preah Sihanouk	Prey Nob	Ream	2017-09-26	Dog	Tick	Adult	Male	Rhipicephalus linnaei	Not Detected
5	1	Preah Sihanouk	Prey Nob	Ream	2017-09-26	Dog	Tick	Adult	Male	Rhipicephalus linnaei	Not Detected
6	1	Preah Sihanouk	Prey Nob	Ream	2017-09-26	Dog	Tick	Adult	Male	Rhipicephalus linnaei	Not Detected
7	8	Preah Sihanouk	Prey Nob	Ream	2017-09-26	Dog	Lice	Adult	Male	Heterodoxus spiniger	Not Detected
8	10	Preah Sihanouk	Prey Nob	Ream	2017-09-26	Dog	Tick	Adult	Male	Rhipicephalus linnaei	Not Detected
9	1	Preah Sihanouk	Prey Nob	Ream	2017-09-26	Dog	Tick	Adult	Male	Rhipicephalus linnaei	Not Detected
10	1	Preah Sihanouk	Prey Nob	Ream	2017-09-26	Dog	Tick	Adult	Male	Rhipicephalus linnaei	Not Detected
11	9	Preah Sihanouk	Prey Nob	Ream	2017-09-26	Dog	Tick	Adult	Male	Rhipicephalus linnaei	Not Detected
12	10	Preah Sihanouk	Prey Nob	Ream	2017-09-26	Dog	Tick	Adult	Male	Rhipicephalus linnaei	Not Detected
13	6	Preah Sihanouk	Prey Nob	Ream	2017-09-26	Dog	Tick	Adult	Female	Rhipicephalus linnaei	Not Detected
14	11	Preah Sihanouk	Prey Nob	Ream	2017-09-26	Dog	Tick	Adult	Male	Rhipicephalus linnaei	Not Detected
15	10	Preah Sihanouk	Prey Nob	Ream	2017-09-26	Dog	Tick	Adult	Male	Rhipicephalus linnaei	Not Detected
16	9	Preah Sihanouk	Prey Nob	Ream	2017-09-26	Dog	Tick	Adult	Male	Rhipicephalus linnaei	Not Detected
17	10	Preah Sihanouk	Prey Nob	Ream	2017-09-26	Dog	Tick	Adult	Male	Rhipicephalus linnaei	Not Detected
18	1	Preah Sihanouk	Prey Nob	Ream	2017-09-26	Dog	Tick	Adult	Male	Rhipicephalus linnaei	Not Detected
19	1	Preah Sihanouk	Prey Nob	Ream	2017-09-26	Dog	Tick	Adult	Male	Rhipicephalus linnaei	Not Detected
20	10	Preah Sihanouk	Prey Nob	Ream	2017-09-26	Dog	Tick	Adult	Female	Rhipicephalus linnaei	Not Detected
21	2	Preah Sihanouk	Prey Nob	Ream	2017-09-26	Dog	Tick	Adult	Female	Rhipicephalus linnaei	Not Detected
22	1	Preah Sihanouk	Prey Nob	Ream	2017-09-26	Dog	Tick	Adult	Male	Rhipicephalus linnaei	Not Detected
23	8	Preah Sihanouk	Prey Nob	Ream	2017-09-26	Dog	Tick	Adult	Male	Rhipicephalus linnaei	Positive
24	1	Preah Sihanouk	Prey Nob	Ream	2017-09-26	Dog	Tick	Adult	Male	Rhipicephalus linnaei	Not Detected
25	1	Preah Sihanouk	Prey Nob	Ream	2017-09-26	Dog	Tick	Adult	Male	Rhipicephalus linnaei	Not Detected
26	1	Preah Sihanouk	Prey Nob	Ream	2017-09-26	Dog	Tick	Adult	Male	Rhipicephalus linnaei	Not Detected
27	1	Preah Sihanouk	Prey Nob	Ream	2017-09-26	Dog	Tick	Adult	Male	Rhipicephalus linnaei	Not Detected
28	1	Preah Sihanouk	Prey Nob	Ream	2017-09-26	Dog	Tick	Adult	Male	Rhipicephalus linnaei	Not Detected
29	5	Preah Sihanouk	Prey Nob	Ream	2017-09-26	Cattle	Tick	Adult	Male	Rhipicephalus microplus s.l.	Not Detected
30	3	Preah Sihanouk	Prey Nob	Ream	2017-09-26	Cattle	Tick	Adult	Female	Rhipicephalus microplus s.l.	Not Detected
31	6	Preah Sihanouk	Prey Nob	Ream	2017-09-27	Dog	Tick	Adult	Male	Rhipicephalus linnaei	Not Detected
32	9	Preah Sihanouk	Prey Nob	Ream	2017-09-26	Dog	Lice	Adult	Female	Heterodoxus spiniger	Not Detected
33	2	Preah Sihanouk	Prey Nob	Ream	2017-09-26	Dog	Flea	Adult	Female	Ctenocephalides orientis	Positive	Not Detected	Positive	Not Detected	Positive
34	1	Preah Sihanouk	Prey Nob	Ream	2017-09-27	Dog	Lice	Adult	Female	Heterodoxus spiniger	Not Detected
35	4	Preah Sihanouk	Prey Nob	Ream	2017-09-27	Dog	Lice	Adult	Female	Heterodoxus spiniger	Not Detected
36	2	Preah Sihanouk	Prey Nob	Ream	2017-09-27	Dog	Tick	Adult	Male	Rhipicephalus linnaei	Not Detected
37	10	Preah Sihanouk	Prey Nob	Ream	2017-09-27	Cattle	Tick	Adult	Female	Rhipicephalus microplus s.l.	Not Detected
38	9	Preah Sihanouk	Prey Nob	Ream	2017-09-27	Cattle	Tick	Adult	Female	Rhipicephalus microplus s.l.	Not Detected
39	10	Preah Sihanouk	Prey Nob	Ream	2017-09-27	Cattle	Tick	Adult	Female	Rhipicephalus microplus s.l.	Not Detected
40	10	Preah Sihanouk	Prey Nob	Ream	2017-09-27	Cattle	Tick	Adult	Female	Rhipicephalus microplus s.l.	Not Detected
41	10	Preah Sihanouk	Prey Nob	Ream	2017-09-27	Cattle	Tick	Adult	Female	Rhipicephalus microplus s.l.	Not Detected
42	10	Preah Sihanouk	Prey Nob	Ream	2017-09-27	Cattle	Tick	Adult	Female	Rhipicephalus microplus s.l.	Not Detected
43	10	Preah Sihanouk	Prey Nob	Ream	2017-09-27	Cattle	Tick	Adult	Female	Rhipicephalus microplus s.l.	Not Detected
44	8	Preah Sihanouk	Prey Nob	Ream	2017-09-27	Cattle	Tick	Adult	Female	Rhipicephalus microplus s.l.	Not Detected
45	1	Preah Sihanouk	Prey Nob	Ream	2017-09-27	Cattle	Lice	Adult	Female	Haematopinus quadripertusus	Not Detected
46	2	Preah Sihanouk	Prey Nob	Ream	2017-09-27	Dog	Lice	Adult	Female	Heterodoxus spiniger	Positive
47	5	Preah Sihanouk	Prey Nob	Ream	2017-09-27	Dog	Tick	Adult	Female	Rhipicephalus linnaei	Not Detected
48	2	Preah Sihanouk	Prey Nob	Ream	2017-09-27	Dog	Flea	Adult	Female	Ctenocephalides orientis	Positive	Not Detected	Positive	Positive	Positive
49	9	Preah Sihanouk	Prey Nob	Ream	2017-09-27	Dog	Lice	Adult	Male	Heterodoxus spiniger	Positive
50	9	Preah Sihanouk	Prey Nob	Ream	2017-09-27	Cattle	Tick	Adult	Female	Rhipicephalus microplus s.l.	Not Detected
51	3	Preah Sihanouk	Prey Nob	Ream	2017-09-27	Cattle	Tick	Adult	Male	Rhipicephalus microplus s.l.	Not Detected
52	4	Preah Sihanouk	Prey Nob	Ream	2017-09-27	Dog	Lice	Adult	Female	Heterodoxus spiniger	Not Detected
53	2	Preah Sihanouk	Prey Nob	Ream	2017-09-27	Dog	Flea	Adult	Female	Ctenocephalides orientis	Positive	Not Detected	Positive	Not Detected	Positive
54	2	Preah Sihanouk	Prey Nob	Ream	2017-09-27	Dog	Lice	Adult	Female	Heterodoxus spiniger	Not Detected
55	1	Preah Sihanouk	Prey Nob	Ream	2017-09-27	Dog	Tick	Adult	Female	Rhipicephalus linnaei	Not Detected
56	3	Preah Sihanouk	Prey Nob	Ream	2017-09-27	Dog	Tick	Adult	Female	Rhipicephalus linnaei	Not Detected
57	6	Preah Sihanouk	Prey Nob	Ream	2017-09-27	Dog	Tick	Adult	Male	Rhipicephalus linnaei	Not Detected
58	2	Preah Sihanouk	Prey Nob	Ream	2017-09-27	Dog	Tick	Adult	Male	Rhipicephalus linnaei	Not Detected
59	4	Preah Sihanouk	Prey Nob	Ream	2017-09-27	Dog	Tick	Adult	Male	Rhipicephalus linnaei	Not Detected
60	2	Preah Sihanouk	Prey Nob	Ream	2017-09-27	Dog	Tick	Adult	Female	Rhipicephalus linnaei	Not Detected
61	2	Preah Sihanouk	Prey Nob	Ream	2017-09-27	Dog	Lice	Adult	Female	Heterodoxus spiniger	Not Detected
62	2	Preah Sihanouk	Prey Nob	Ream	2017-09-27	Rodent	Flea	Adult	Female	Xenopsylla cheopis	Not Detected
63	2	Preah Sihanouk	Prey Nob	Ream	2017-09-27	Rodent	Laelapidae mites	Adult	Female	Laelaps echidninus	Not Detected
64	3	Preah Sihanouk	Prey Nob	Ream	2017-09-27	Rodent	Flea	Adult	Female	Xenopsylla cheopis	Not Detected
65	1	Preah Sihanouk	Prey Nob	Ream	2017-09-27	Rodent	Flea	Adult	Male	Xenopsylla cheopis	Not Detected
66	1	Preah Sihanouk	Prey Nob	Ream	2017-09-27	Rodent	Laelapidae mites	Adult	Female	Laelaps echidninus	Not Detected
67	10	Preah Sihanouk	Prey Nob	Ream	2017-09-28	Cattle	Tick	Adult	Female	Rhipicephalus microplus s.l.	Not Detected
68	1	Preah Sihanouk	Prey Nob	Ream	2017-09-28	Cattle	Tick	Adult	Male	Rhipicephalus microplus s.l.	Not Detected
69	10	Preah Sihanouk	Prey Nob	Ream	2017-09-28	Dog	Tick	Adult	Female	Rhipicephalus linnaei	Not Detected
70	5	Preah Sihanouk	Prey Nob	Ream	2017-09-28	Dog	Tick	Adult	Female	Rhipicephalus linnaei	Not Detected
71	10	Preah Sihanouk	Prey Nob	Ream	2017-09-28	Dog	Tick	Adult	Male	Rhipicephalus linnaei	Not Detected
72	10	Preah Sihanouk	Prey Nob	Ream	2017-09-28	Dog	Tick	Adult	Male	Rhipicephalus linnaei	Not Detected
73	3	Preah Sihanouk	Prey Nob	Ream	2017-09-28	Dog	Tick	Adult	Male	Rhipicephalus linnaei	Not Detected
74	2	Preah Sihanouk	Prey Nob	Ream	2017-09-28	Dog	Tick	Adult	Female	Rhipicephalus linnaei	Not Detected
75	2	Preah Sihanouk	Prey Nob	Ream	2017-09-28	Dog	Tick	Adult	Male	Rhipicephalus linnaei	Not Detected
76	2	Preah Sihanouk	Prey Nob	Ream	2017-09-28	Dog	Tick	Adult	Female	Rhipicephalus linnaei	Not Detected
77	10	Preah Sihanouk	Prey Nob	Ream	2017-09-28	Dog	Tick	Adult	Male	Rhipicephalus linnaei	Not Detected
78	7	Preah Sihanouk	Prey Nob	Ream	2017-09-28	Dog	Tick	Adult	Female	Rhipicephalus linnaei	Not Detected
79	1	Preah Sihanouk	Prey Nob	Ream	2017-09-28	Dog	Lice	Adult	Female	Heterodoxus spiniger	Not Detected
80	1	Preah Sihanouk	Prey Nob	Ream	2017-09-28	Dog	Tick	Adult	Female	Rhipicephalus linnaei	Not Detected
81	11	Preah Sihanouk	Prey Nob	Ream	2017-09-28	Dog	Tick	Adult	Female	Rhipicephalus linnaei	Not Detected
82	10	Preah Sihanouk	Prey Nob	Ream	2017-09-28	Dog	Tick	Adult	Male	Rhipicephalus linnaei	Not Detected
83	9	Preah Sihanouk	Prey Nob	Ream	2017-09-28	Dog	Tick	Adult	Female	Rhipicephalus linnaei	Not Detected
84	10	Preah Sihanouk	Prey Nob	Ream	2017-09-28	Dog	Tick	Adult	Male	Rhipicephalus linnaei	Not Detected
85	12	Preah Sihanouk	Prey Nob	Ream	2017-09-28	Dog	Tick	Adult	Female	Rhipicephalus linnaei	Not Detected
86	6	Preah Sihanouk	Prey Nob	Ream	2017-09-28	Dog	Tick	Adult	Female	Rhipicephalus linnaei	Not Detected
87	9	Preah Sihanouk	Prey Nob	Ream	2017-09-28	Dog	Tick	Adult	Male	Rhipicephalus linnaei	Not Detected
88	10	Preah Sihanouk	Prey Nob	Ream	2017-09-28	Dog	Tick	Adult	Male	Rhipicephalus linnaei	Not Detected
89	7	Preah Sihanouk	Prey Nob	Ream	2017-09-28	Dog	Tick	Adult	Male	Rhipicephalus linnaei	Not Detected
90	10	Preah Sihanouk	Prey Nob	Ream	2017-09-28	Dog	Tick	Adult	Male	Rhipicephalus linnaei	Not Detected
91	10	Preah Sihanouk	Prey Nob	Ream	2017-09-28	Dog	Tick	Adult	Male	Rhipicephalus linnaei	Not Detected
92	10	Preah Sihanouk	Prey Nob	Ream	2017-09-28	Dog	Tick	Adult	Male	Rhipicephalus linnaei	Not Detected
93	10	Preah Sihanouk	Prey Nob	Ream	2017-09-28	Dog	Tick	Adult	Male	Rhipicephalus linnaei	Not Detected
94	10	Preah Sihanouk	Prey Nob	Ream	2017-09-28	Dog	Tick	Adult	Male	Rhipicephalus linnaei	Not Detected
95	6	Preah Sihanouk	Prey Nob	Ream	2017-09-28	Dog	Tick	Adult	Male	Rhipicephalus linnaei	Not Detected
96	10	Preah Sihanouk	Prey Nob	Ream	2017-09-28	Dog	Tick	Adult	Female	Rhipicephalus linnaei	Not Detected
97	1	Preah Sihanouk	Prey Nob	Ream	2017-09-28	Dog	Flea	Adult	Female	Ctenocephalides orientis	Positive	Not Detected	Positive	Not Detected	Positive
98	9	Preah Sihanouk	Prey Nob	Ream	2017-09-28	Dog	Tick	Adult	Male	Rhipicephalus linnaei	Not Detected
99	10	Preah Sihanouk	Prey Nob	Ream	2017-09-28	Dog	Tick	Adult	Male	Rhipicephalus linnaei	Not Detected
100	8	Preah Sihanouk	Prey Nob	Ream	2017-09-28	Dog	Tick	Adult	Female	Rhipicephalus linnaei	Not Detected
101	5	Preah Sihanouk	Prey Nob	Ream	2017-09-28	Dog	Tick	Adult	Male	Rhipicephalus linnaei	Not Detected
102	9	Preah Sihanouk	Prey Nob	Ream	2017-09-28	Dog	Flea	Adult	Female	Ctenocephalides orientis	Positive	Not Detected	Positive	Not Detected	Positive
103	7	Preah Sihanouk	Prey Nob	Ream	2017-09-28	Dog	Flea	Adult	Male	Ctenocephalides orientis	Positive	Not Detected	Positive	Not Detected	Positive
104	11	Preah Sihanouk	Prey Nob	Ream	2017-09-28	Dog	Flea	Adult	Male	Ctenocephalides orientis	Positive	Not Detected	Positive	Not Detected	Positive
105	1	Preah Sihanouk	Prey Nob	Ream	2017-09-28	Dog	Tick	Adult	Female	Rhipicephalus linnaei	Not Detected
106	8	Preah Sihanouk	Prey Nob	Ream	2017-09-28	Dog	Lice	Adult	Female	Heterodoxus spiniger	Not Detected
107	3	Preah Sihanouk	Prey Nob	Ream	2017-09-28	Dog	Tick	Adult	Female	Rhipicephalus linnaei	Not Detected
108	1	Preah Sihanouk	Prey Nob	Ream	2017-09-28	Dog	Tick	Adult	Male	Rhipicephalus linnaei	Not Detected
109	1	Preah Sihanouk	Prey Nob	Ream	2017-09-28	Dog	Flea	Adult	Female	Ctenocephalides orientis	Positive	Not Detected	Positive	Not Detected	Positive
110	2	Preah Sihanouk	Prey Nob	Ream	2017-09-28	Dog	Tick	Nymph	N/A	Rhipicephalus linnaei	Not Detected
111	10	Preah Sihanouk	Prey Nob	Ream	2017-09-28	Dog	Tick	Adult	Female	Rhipicephalus linnaei	Not Detected
112	3	Preah Sihanouk	Prey Nob	Ream	2017-09-28	Dog	Tick	Adult	Male	Rhipicephalus linnaei	Not Detected
113	10	Preah Sihanouk	Prey Nob	Ream	2017-09-28	Dog	Tick	Adult	Male	Rhipicephalus linnaei	Not Detected
114	10	Preah Sihanouk	Prey Nob	Ream	2017-09-28	Dog	Tick	Adult	Male	Rhipicephalus linnaei	Not Detected
115	10	Preah Sihanouk	Prey Nob	Ream	2017-09-28	Dog	Tick	Adult	Male	Rhipicephalus linnaei	Not Detected
116	10	Preah Sihanouk	Prey Nob	Ream	2017-09-28	Dog	Tick	Adult	Male	Rhipicephalus linnaei	Not Detected
117	12	Preah Sihanouk	Prey Nob	Ream	2017-09-28	Dog	Flea	Adult	Female	Ctenocephalides orientis	Positive	Not Detected	Positive	Not Detected	Positive
118	4	Preah Sihanouk	Prey Nob	Ream	2017-09-28	Dog	Flea	Adult	Male	Ctenocephalides orientis	Positive	Not Detected	Positive	Not Detected	Positive
119	1	Preah Sihanouk	Prey Nob	Ream	2017-09-28	Rodent	Flea	Adult	Female	Xenopsylla cheopis	Not Detected
120	2	Preah Sihanouk	Prey Nob	Ream	2017-09-28	Rodent	Laelapidae mites	Adult	Female	Laelaps echidninus	Not Detected
121	2	Preah Sihanouk	Prey Nob	Ream	2017-09-28	Rodent	Laelapidae mites	Adult	Female	Laelaps echidninus	Not Detected
122	1	Preah Sihanouk	Prey Nob	Ream	2017-09-28	Rodent	Lice	Adult	Female	Hoplopeura oenomydis	Not Detected
123	1	Preah Sihanouk	Prey Nob	Ream	2017-09-28	Rodent	Laelapidae mites	Adult	Female	Laelaps echidninus	Not Detected
124	1	Preah Sihanouk	Prey Nob	Ream	2017-09-28	Rodent	Laelapidae mites	Adult	Female	Laelaps echidninus	Positive
125	16	Preah Sihanouk	Prey Nob	Ream	2017-09-28	Rodent	Laelapidae mites	Adult	Female	Laelaps echidninus	Not Detected
126	5	Koh Kong	Mondul Seima	Bak Khlang	2017-10-11	Varanid Lizard	Tick	Adult	Female	Amblyomma varanense	Not Detected
127	19	Koh Kong	Mondul Seima	Bak Khlang	2017-10-11	Dog	Flea	Adult	Female	Ctenocephalides orientis	Positive	Not Detected	Positive	Not Detected	Positive
128	10	Koh Kong	Mondul Seima	Bak Khlang	2017-10-11	Dog	Flea	Adult	Male	Ctenocephalides orientis	Positive	Not Detected	Positive	Not Detected	Not Detected	MLST: Candidatus Rickettsia senegalensis (gltA), R. asembonensis (17kDa), Ca. R. senegalensis (16S), see manuscript Table 5 for detail
129	1	Koh Kong	Mondul Seima	Bak Khlang	2017-10-11	Dog	Tick	Adult	Female	Rhipicephalus linnaei	Not Detected
130	2	Koh Kong	Mondul Seima	Bak Khlang	2017-10-11	Dog	Lice	Adult	Female	Heterodoxus spiniger	Not Detected
131	10	Koh Kong	Mondul Seima	Bak Khlang	2017-10-11	Dog	Flea	Adult	Male	Ctenocephalides orientis	Positive	Not Detected	Positive	Not Detected	Not Detected
132	20	Koh Kong	Mondul Seima	Bak Khlang	2017-10-11	Dog	Flea	Adult	Female	Ctenocephalides orientis	Positive	Not Detected	Positive	Positive	Positive
133	6	Koh Kong	Mondul Seima	Bak Khlang	2017-10-11	Dog	Flea	Adult	Female	Ctenocephalides orientis	Positive	Not Detected	Positive	Not Detected	Not Detected
134	1	Koh Kong	Mondul Seima	Bak Khlang	2017-10-11	Dog	Flea	Adult	Male	Ctenocephalides orientis	Positive	Not Detected	Positive	Not Detected	Positive
135	1	Koh Kong	Mondul Seima	Bak Khlang	2017-10-11	Dog	Tick	Adult	Male	Rhipicephalus linnaei	Not Detected
136	1	Koh Kong	Mondul Seima	Bak Khlang	2017-10-11	Dog	Flea	Adult	Male	Ctenocephalides orientis	Positive	Not Detected	Positive	Not Detected	Positive
137	7	Koh Kong	Mondul Seima	Bak Khlang	2017-10-11	Dog	Lice	Adult	Female	Heterodoxus spiniger	Not Detected
138	1	Koh Kong	Mondul Seima	Bak Khlang	2017-10-11	Dog	Flea	Adult	Female	Ctenocephalides orientis	Positive	Not Detected	Positive	Not Detected	Not Detected
139	3	Koh Kong	Mondul Seima	Bak Khlang	2017-10-11	Dog	Flea	Adult	Female	Ctenocephalides orientis	Positive	Not Detected	Positive	Not Detected	Positive
140	2	Koh Kong	Mondul Seima	Bak Khlang	2017-10-11	Dog	Flea	Adult	Male	Ctenocephalides orientis	Positive	Not Detected	Positive	Not Detected	Positive
141	8	Koh Kong	Mondul Seima	Bak Khlang	2017-10-11	Dog	Flea	Adult	Female	Ctenocephalides orientis	Positive	Not Detected	Positive	Not Detected	Positive
142	4	Koh Kong	Mondul Seima	Bak Khlang	2017-10-11	Dog	Flea	Adult	Male	Ctenocephalides orientis	Positive	Not Detected	Positive	Not Detected	Not Detected	MLST: Candidatus Rickettsia senegalensis (gltA), Ca. R. senegalensis (17kDa), Ca. R. senegalensis (16S), see manuscript Table 5 for detail
143	2	Koh Kong	Mondul Seima	Bak Khlang	2017-10-11	Dog	Tick	Adult	Female	Haemaphysalis papuana	Not Detected
144	2	Koh Kong	Mondul Seima	Bak Khlang	2017-10-11	Dog	Tick	Adult	Female	Haemaphysalis spp.	Not Detected
145	1	Koh Kong	Mondul Seima	Bak Khlang	2017-10-11	Dog	Tick	Adult	Female	Haemaphysalis papuana	Not Detected
146	1	Koh Kong	Mondul Seima	Bak Khlang	2017-10-11	Dog	Tick	Nymph	N/A	Dermacentor spp. (Nymph)	Not Detected
147	1	Koh Kong	Mondul Seima	Bak Khlang	2017-10-11	Dog	Tick	Adult	Female	Haemaphysalis papuana	Not Detected
148	1	Koh Kong	Mondul Seima	Bak Khlang	2017-10-12	Dog	Tick	Nymph	N/A	Dermacentor spp. (Nymph)	Not Detected
149	5	Koh Kong	Mondul Seima	Bak Khlang	2017-10-12	Dog	Flea	Adult	Female	Ctenocephalides orientis	Positive	Not Detected	Positive	Not Detected	Positive
150	4	Koh Kong	Mondul Seima	Bak Khlang	2017-10-12	Dog	Flea	Adult	Male	Ctenocephalides orientis	Positive	Not Detected	Positive	Not Detected	Positive
151	1	Koh Kong	Mondul Seima	Bak Khlang	2017-10-12	Cattle	Tick	Adult	Female	Rhipicephalus microplus s.l.	Not Detected
152	1	Koh Kong	Mondul Seima	Bak Khlang	2017-10-12	Dog	Tick	Nymph	N/A	Dermacentor spp. (Nymph)	Not Detected
153	2	Koh Kong	Mondul Seima	Bak Khlang	2017-10-12	Dog	Flea	Adult	Female	Ctenocephalides orientis	Positive	Not Detected	Positive	Not Detected	Not Detected
154	5	Koh Kong	Mondul Seima	Bak Khlang	2017-10-12	Dog	Flea	Adult	Male	Ctenocephalides orientis	Positive	Not Detected	Positive	Not Detected	Positive
155	2	Koh Kong	Mondul Seima	Bak Khlang	2017-10-12	Dog	Flea	Adult	Male	Ctenocephalides orientis	Positive	Not Detected	Positive	Not Detected	Positive
156	4	Koh Kong	Mondul Seima	Bak Khlang	2017-10-12	Dog	Flea	Adult	Male	Ctenocephalides orientis	Positive	Not Detected	Positive	Not Detected	Not Detected
157	14	Koh Kong	Mondul Seima	Bak Khlang	2017-10-12	Dog	Lice	Adult	Female	Heterodoxus spiniger	Not Detected
158	13	Koh Kong	Mondul Seima	Bak Khlang	2017-10-12	Dog	Lice	Adult	Male	Heterodoxus spiniger	Not Detected
159	6	Koh Kong	Mondul Seima	Bak Khlang	2017-10-12	Dog	Lice	Adult	Male	Heterodoxus spiniger	Not Detected
160	2	Koh Kong	Mondul Seima	Bak Khlang	2017-10-12	Dog	Tick	Adult	Female	Haemaphysalis papuana	Not Detected
161	1	Koh Kong	Mondul Seima	Bak Khlang	2017-10-12	Dog	Tick	Adult	Female	Rhipicephalus linnaei	Not Detected
162	1	Koh Kong	Mondul Seima	Bak Khlang	2017-10-12	Dog	Flea	Adult	Female	Ctenocephalides orientis	Positive	Not Detected	Positive	Not Detected	Positive
163	3	Koh Kong	Mondul Seima	Bak Khlang	2017-10-12	Dog	Tick	Adult	Female	Haemaphysalis papuana	Not Detected
164	6	Koh Kong	Mondul Seima	Bak Khlang	2017-10-12	Dog	Tick	Adult	Male	Rhipicephalus linnaei	Not Detected
165	2	Koh Kong	Mondul Seima	Bak Khlang	2017-10-12	Dog	Tick	Adult	Male	Rhipicephalus microplus s.l.	Not Detected
166	1	Koh Kong	Mondul Seima	Bak Khlang	2017-10-12	Dog	Tick	Adult	Female	Rhipicephalus microplus s.l.	Not Detected
167	2	Koh Kong	Mondul Seima	Bak Khlang	2017-10-12	Cattle	Tick	Adult	Female	Rhipicephalus microplus s.l.	Not Detected
168	1	Koh Kong	Mondul Seima	Bak Khlang	2017-10-12	Dog	Tick	Adult	Male	Rhipicephalus microplus s.l.	Not Detected
169	2	Koh Kong	Mondul Seima	Bak Khlang	2017-10-12	Dog	Tick	Adult	Male	Rhipicephalus linnaei	Not Detected
170	4	Koh Kong	Mondul Seima	Bak Khlang	2017-10-12	Dog	Tick	Adult	Mix	Rhipicephalus microplus s.l.	Not Detected
171	12	Koh Kong	Mondul Seima	Bak Khlang	2017-10-12	Dog	Tick	Adult	Female	Rhipicephalus microplus s.l.	Not Detected
172	4	Koh Kong	Mondul Seima	Bak Khlang	2017-10-12	Dog	Tick	Adult	Female	Rhipicephalus microplus s.l.	Not Detected
173	15	Koh Kong	Mondul Seima	Bak Khlang	2017-10-13	Dog	Lice	Adult	Female	Heterodoxus spiniger	Not Detected
174	4	Koh Kong	Mondul Seima	Bak Khlang	2017-10-13	Dog	Flea	Adult	Female	Ctenocephalides orientis	Positive	Not Detected	Positive	Not Detected	Positive
175	1	Koh Kong	Mondul Seima	Bak Khlang	2017-10-13	Dog	Flea	Adult	Male	Ctenocephalides orientis	Positive	Not Detected	Positive	Not Detected	Positive
176	6	Koh Kong	Mondul Seima	Bak Khlang	2017-10-13	Dog	Lice	Adult	Female	Heterodoxus spiniger	Not Detected
177	19	Koh Kong	Mondul Seima	Bak Khlang	2017-10-13	Dog	Lice	Adult	Female	Heterodoxus spiniger	Not Detected
178	1	Koh Kong	Mondul Seima	Bak Khlang	2017-10-13	Cattle	Tick	Adult	Female	Haemaphysalis spp.	Not Detected
179	13	Koh Kong	Mondul Seima	Bak Khlang	2017-10-13	Dog	Lice	Adult	Female	Heterodoxus spiniger	Not Detected
180	3	Koh Kong	Mondul Seima	Bak Khlang	2017-10-13	Dog	Lice	Adult	Female	Heterodoxus spiniger	Not Detected
181	20	Koh Kong	Mondul Seima	Bak Khlang	2017-10-13	Dog	Lice	Adult	Female	Heterodoxus spiniger	Not Detected
182	1	Koh Kong	Mondul Seima	Bak Khlang	2017-10-10	Cattle	Tick	Nymph	N/A	Dermacentor spp. (Nymph)	Not Detected
183	3	Koh Kong	Mondul Seima	Bak Khlang	2017-10-10	Cattle	Tick	Adult	Male	Rhipicephalus microplus s.l.	Not Detected
184	8	Koh Kong	Mondul Seima	Bak Khlang	2017-10-10	Cattle	Tick	Adult	Female	Rhipicephalus microplus s.l.	Not Detected
185	9	Koh Kong	Mondul Seima	Bak Khlang	2017-10-10	Cattle	Tick	Adult	Female	Rhipicephalus microplus s.l.	Not Detected
186	10	Koh Kong	Mondul Seima	Bak Khlang	2017-10-10	Cattle	Tick	Adult	Female	Rhipicephalus microplus s.l.	Not Detected
187	10	Koh Kong	Mondul Seima	Bak Khlang	2017-10-10	Cattle	Tick	Adult	Female	Rhipicephalus microplus s.l.	Not Detected
188	9	Koh Kong	Mondul Seima	Bak Khlang	2017-10-10	Cattle	Tick	Adult	Female	Rhipicephalus microplus s.l.	Not Detected
189	10	Koh Kong	Mondul Seima	Bak Khlang	2017-10-10	Cattle	Tick	Adult	Female	Rhipicephalus microplus s.l.	Not Detected
190	20	Koh Kong	Mondul Seima	Bak Khlang	2017-10-10	Dog	Lice	Adult	Female	Heterodoxus spiniger	Not Detected
191	14	Koh Kong	Mondul Seima	Bak Khlang	2017-10-11	Dog	Flea	Adult	Female	Ctenocephalides orientis	Positive	Not Detected	Positive	Not Detected	Positive
192	8	Koh Kong	Mondul Seima	Bak Khlang	2017-10-11	Dog	Flea	Adult	Male	Ctenocephalides orientis	Positive	Not Detected	Positive	Not Detected	Positive
193	11	Koh Kong	Mondul Seima	Bak Khlang	2017-10-11	Dog	Flea	Adult	Female	Ctenocephalides orientis	Positive	Not Detected	Positive	Not Detected	Positive
194	7	Koh Kong	Mondul Seima	Bak Khlang	2017-10-11	Dog	Flea	Adult	Male	Ctenocephalides orientis	Positive	Not Detected	Positive	Not Detected	Positive
195	2	Koh Kong	Mondul Seima	Bak Khlang	2017-10-11	Dog	Flea	Adult	Male	Ctenocephalides orientis	Positive	Not Detected	Positive	Not Detected	Positive
196	1	Koh Kong	Mondul Seima	Bak Khlang	2017-10-11	Dog	Flea	Adult	Female	Ctenocephalides orientis	Positive	Not Detected	Positive	Not Detected	Positive
197	4	Koh Kong	Mondul Seima	Bak Khlang	2017-10-11	Dog	Lice	Adult	Female	Heterodoxus spiniger	Not Detected
198	3	Koh Kong	Mondul Seima	Bak Khlang	2017-10-12	Dog	Tick	Nymph	N/A	Dermacentor spp. (Nymph)	Not Detected
199	1	Koh Kong	Mondul Seima	Bak Khlang	2017-10-12	Dog	Tick	Adult	Female	Haemaphysalis papuana	Not Detected
200	2	Koh Kong	Mondul Seima	Bak Khlang	2017-10-12	Dog	Tick	Nymph	N/A	Dermacentor spp. (Nymph)	Not Detected
201	1	Koh Kong	Mondul Seima	Bak Khlang	2017-10-12	Dog	Tick	Adult	Female	Rhipicephalus linnaei	Not Detected
202	3	Koh Kong	Mondul Seima	Bak Khlang	2017-10-12	Dog	Lice	Adult	Female	Heterodoxus spiniger	Not Detected
203	1	Koh Kong	Mondul Seima	Bak Khlang	2017-10-12	Dog	Flea	Adult	Female	Ctenocephalides orientis	Positive	Not Detected	Positive	Not Detected	Positive
204	1	Koh Kong	Mondul Seima	Bak Khlang	2017-10-12	Dog	Tick	Nymph	N/A	Dermacentor spp. (Nymph)	Not Detected
205	1	Koh Kong	Mondul Seima	Bak Khlang	2017-10-12	Dog	Tick	Nymph	N/A	Dermacentor spp. (Nymph)	Not Detected
206	1	Koh Kong	Mondul Seima	Bak Khlang	2017-10-12	Dog	Tick	Adult	Female	Haemaphysalis papuana	Positive					MLST: R. heilongjiangensis (gltA), R. raoultii (17kDa), R. japonica (16S), see manuscript Table 5 for detail
207	9	Koh Kong	Mondul Seima	Bak Khlang	2017-10-12	Dog	Tick	Nymph	N/A	Dermacentor spp. (Nymph)	Not Detected
208	1	Koh Kong	Mondul Seima	Bak Khlang	2017-10-12	Dog	Tick	Adult	Male	Rhipicephalus linnaei	Not Detected
209	1	Koh Kong	Mondul Seima	Bak Khlang	2017-10-12	Dog	Tick	Adult	Male	Rhipicephalus linnaei	Not Detected
210	1	Koh Kong	Mondul Seima	Bak Khlang	2017-10-12	Dog	Tick	Nymph	N/A	Haemaphysalis spp. nymph	Not Detected
211	1	Koh Kong	Mondul Seima	Bak Khlang	2017-10-12	Dog	Tick	Adult	Female	Haemaphysalis papuana	Not Detected
212	11	Koh Kong	Mondul Seima	Bak Khlang	2017-10-12	Dog	Flea	Adult	Female	Ctenocephalides orientis	Positive	Not Detected	Positive	Not Detected	Positive
213	12	Koh Kong	Mondul Seima	Bak Khlang	2017-10-12	Dog	Flea	Adult	Male	Ctenocephalides orientis	Positive	Not Detected	Positive	Not Detected	Positive
214	1	Koh Kong	Mondul Seima	Bak Khlang	2017-10-12	Dog	Tick	Adult	Female	Haemaphysalis papuana	Not Detected
215	20	Koh Kong	Mondul Seima	Bak Khlang	2017-10-12	Dog	Lice	Adult	Female	Heterodoxus spiniger	Not Detected
216	3	Koh Kong	Mondul Seima	Bak Khlang	2017-10-12	Dog	Flea	Adult	Male	Ctenocephalides orientis	Positive	Not Detected	Positive	Not Detected	Positive
217	6	Koh Kong	Mondul Seima	Bak Khlang	2017-10-12	Dog	Lice	Adult	Female	Heterodoxus spiniger	Positive		Not Detected
218	10	Koh Kong	Mondul Seima	Bak Khlang	2017-10-12	Dog	Flea	Adult	Female	Ctenocephalides orientis	Positive	Not Detected	Positive	Not Detected	Positive
219	5	Koh Kong	Mondul Seima	Bak Khlang	2017-10-12	Dog	Flea	Adult	Male	Ctenocephalides orientis	Positive	Not Detected	Positive	Not Detected	Positive
220	1	Koh Kong	Mondul Seima	Bak Khlang	2017-10-12	Dog	Tick	Adult	Female	Rhipicephalus microplus s.l.	Not Detected
221	1	Koh Kong	Mondul Seima	Bak Khlang	2017-10-13	Dog	Lice	Adult	Female	Heterodoxus spiniger	Not Detected
222	1	Koh Kong	Mondul Seima	Bak Khlang	2017-10-13	Dog	Flea	Adult	Female	Ctenocephalides orientis	Positive	Not Detected	Positive	Not Detected	Positive
223	2	Preah Sihanouk	Prey Nob	Ream	2017-12-19	Dog	Tick	Adult	Female	Rhipicephalus linnaei	Not Detected
224	10	Preah Sihanouk	Prey Nob	Ream	2017-12-19	Dog	Tick	Nymph	N/A	Rhipicephalus linnaei	Not Detected
225	9	Preah Sihanouk	Prey Nob	Ream	2017-12-19	Dog	Tick	Adult	Male	Rhipicephalus linnaei	Not Detected
226	10	Preah Sihanouk	Prey Nob	Ream	2017-12-19	Dog	Tick	Adult	Female	Rhipicephalus linnaei	Not Detected
227	8	Preah Sihanouk	Prey Nob	Ream	2017-12-19	Dog	Tick	Adult	Male	Rhipicephalus linnaei	Not Detected
228	10	Preah Sihanouk	Prey Nob	Ream	2017-12-19	Dog	Tick	Nymph	N/A	Rhipicephalus linnaei	Not Detected
229	2	Preah Sihanouk	Prey Nob	Ream	2017-12-19	Dog	Tick	Adult	Male	Rhipicephalus linnaei	Not Detected
230	10	Preah Sihanouk	Prey Nob	Ream	2017-12-19	Dog	Tick	Nymph	N/A	Rhipicephalus linnaei	Not Detected
231	20	Preah Sihanouk	Prey Nob	Ream	2017-12-19	Dog	Flea	Adult	Female	Ctenocephalides orientis	Positive	Not Detected	Positive	Not Detected	Positive
232	20	Preah Sihanouk	Prey Nob	Ream	2017-12-19	Dog	Flea	Adult	Female	Ctenocephalides orientis	Positive	Not Detected	Positive	Not Detected	Positive
233	18	Preah Sihanouk	Prey Nob	Ream	2017-12-19	Dog	Flea	Adult	Male	Ctenocephalides orientis	Positive	Not Detected	Positive	Not Detected	Positive
234	9	Preah Sihanouk	Prey Nob	Ream	2017-12-19	Dog	Lice	Adult	Female	Heterodoxus spiniger	Not Detected
235	13	Preah Sihanouk	Prey Nob	Ream	2017-12-19	Dog	Flea	Adult	Male	Ctenocephalides orientis	Positive	Not Detected	Positive	Not Detected	Positive
236	20	Preah Sihanouk	Prey Nob	Ream	2017-12-19	Dog	Flea	Adult	Female	Ctenocephalides orientis	Positive	Not Detected	Positive	Positive	Positive
237	3	Preah Sihanouk	Prey Nob	Ream	2017-12-19	Dog	Flea	Adult	Female	Ctenocephalides orientis	Positive	Not Detected	Positive	Not Detected	Positive
238	11	Preah Sihanouk	Prey Nob	Ream	2017-12-19	Dog	Tick	Adult	Female	Rhipicephalus linnaei	Not Detected
239	10	Preah Sihanouk	Prey Nob	Ream	2017-12-19	Dog	Tick	Adult	Female	Rhipicephalus linnaei	Not Detected
240	10	Preah Sihanouk	Prey Nob	Ream	2017-12-19	Dog	Tick	Adult	Female	Rhipicephalus linnaei	Not Detected
241	8	Preah Sihanouk	Prey Nob	Ream	2017-12-19	Dog	Tick	Adult	Female	Rhipicephalus linnaei	Not Detected
242	2	Preah Sihanouk	Prey Nob	Ream	2017-12-19	Dog	Tick	Adult	Female	Rhipicephalus linnaei	Not Detected
243	3	Preah Sihanouk	Prey Nob	Ream	2017-12-19	Dog	Lice	Adult	Female	Heterodoxus spiniger	Positive
244	7	Preah Sihanouk	Prey Nob	Ream	2017-12-19	Dog	Flea	Adult	Male	Ctenocephalides orientis	Positive		Positive		Positive
245	16	Preah Sihanouk	Prey Nob	Ream	2017-12-19	Dog	Flea	Adult	Female	Ctenocephalides orientis	Positive		Positive	Positive	Positive
246	4	Preah Sihanouk	Prey Nob	Ream	2017-12-19	Dog	Lice	Adult	Female	Heterodoxus spiniger	Not Detected
247	7	Preah Sihanouk	Prey Nob	Ream	2017-12-19	Dog	Flea	Adult	Male	Ctenocephalides orientis	Positive		Positive		Positive
248	4	Preah Sihanouk	Prey Nob	Ream	2017-12-19	Dog	Flea	Adult	Female	Ctenocephalides orientis	Positive		Positive		Positive
249	1	Preah Sihanouk	Prey Nob	Ream	2017-12-19	Dog	Lice	Adult	Female	Heterodoxus spiniger	Not Detected
250	3	Preah Sihanouk	Prey Nob	Ream	2017-12-19	Dog	Tick	Nymph	N/A	Rhipicephalus linnaei	Not Detected
251	15	Preah Sihanouk	Prey Nob	Ream	2017-12-19	Dog	Lice	Adult	Male	Heterodoxus spiniger	Not Detected
252	2	Preah Sihanouk	Prey Nob	Ream	2017-12-19	Dog	Flea	Adult	Female	Ctenocephalides orientis	Positive		Positive		Positive
253	2	Preah Sihanouk	Prey Nob	Ream	2017-12-19	Dog	Tick	Adult	Female	Rhipicephalus linnaei	Not Detected
254	13	Preah Sihanouk	Prey Nob	Ream	2017-12-19	Dog	Flea	Adult	Female	Ctenocephalides orientis	Positive		Positive		Positive
255	1	Preah Sihanouk	Prey Nob	Ream	2017-12-19	Dog	Tick	Adult	Male	Rhipicephalus linnaei	Not Detected
256	19	Preah Sihanouk	Prey Nob	Ream	2017-12-19	Dog	Lice	Adult	Female	Heterodoxus spiniger	Not Detected
257	1	Preah Sihanouk	Prey Nob	Ream	2017-12-19	Dog	Tick	Adult	Male	Rhipicephalus linnaei	Not Detected
258	2	Preah Sihanouk	Prey Nob	Ream	2017-12-19	Dog	Flea	Adult	Male	Ctenocephalides orientis	Positive		Positive		Positive
259	3	Preah Sihanouk	Prey Nob	Ream	2017-12-19	Dog	Lice	Adult	Female	Heterodoxus spiniger	Not Detected
260	15	Preah Sihanouk	Prey Nob	Ream	2017-12-19	Dog	Lice	Adult	Female	Heterodoxus spiniger	Not Detected
261	14	Preah Sihanouk	Prey Nob	Ream	2017-12-19	Dog	Lice	Adult	Female	Heterodoxus spiniger	Not Detected
262	4	Preah Sihanouk	Prey Nob	Ream	2017-12-19	Dog	Flea	Adult	Female	Ctenocephalides orientis	Positive		Positive	Positive	Positive
263	20	Preah Sihanouk	Prey Nob	Ream	2017-12-19	Dog	Lice	Adult	Female	Heterodoxus spiniger	Not Detected
264	20	Preah Sihanouk	Prey Nob	Ream	2017-12-19	Dog	Lice	Adult	Female	Heterodoxus spiniger	Not Detected
265	3	Preah Sihanouk	Prey Nob	Ream	2017-12-19	Dog	Flea	Adult	Female	Ctenocephalides orientis	Positive		Positive		Positive
266	20	Preah Sihanouk	Prey Nob	Ream	2017-12-19	Dog	Lice	Adult	Female	Heterodoxus spiniger	Not Detected
267	17	Preah Sihanouk	Prey Nob	Ream	2017-12-19	Dog	Lice	Adult	Female	Heterodoxus spiniger	Not Detected
268	1	Preah Sihanouk	Prey Nob	Ream	2017-12-20	Dog	Lice	Adult	Female	Heterodoxus spiniger	Not Detected
269	10	Preah Sihanouk	Prey Nob	Ream	2017-12-20	Dog	Tick	Adult	Male	Rhipicephalus linnaei	Not Detected
270	1	Preah Sihanouk	Prey Nob	Ream	2017-12-19	Dog	Flea	Adult	Male	Ctenocephalides orientis	Positive		Positive		Positive
271	20	Preah Sihanouk	Prey Nob	Ream	2017-12-20	Dog	Lice	Adult	Female	Heterodoxus spiniger	Not Detected
272	2	Preah Sihanouk	Prey Nob	Ream	2017-12-20	Dog	Flea	Adult	Male	Ctenocephalides orientis	Positive		Positive		Positive
273	6	Preah Sihanouk	Prey Nob	Ream	2017-12-20	Dog	Tick	Adult	Female	Rhipicephalus linnaei	Not Detected
274	5	Preah Sihanouk	Prey Nob	Ream	2017-12-20	Dog	Lice	Adult	Female	Heterodoxus spiniger	Not Detected
275	10	Preah Sihanouk	Prey Nob	Ream	2017-12-20	Dog	Tick	Adult	n/a	Rhipicephalus linnaei	Not Detected
276	3	Preah Sihanouk	Prey Nob	Ream	2017-12-20	Dog	Tick	Adult	n/a	Rhipicephalus linnaei	Not Detected
277	6	Preah Sihanouk	Prey Nob	Ream	2017-12-20	Dog	Tick	Adult	n/a	Rhipicephalus linnaei	Not Detected
278	7	Preah Sihanouk	Prey Nob	Ream	2017-12-20	Dog	Tick	Adult	n/a	Rhipicephalus linnaei	Not Detected
279	11	Preah Sihanouk	Prey Nob	Ream	2017-12-19	Dog	Lice	Adult	Female	Heterodoxus spiniger	Not Detected
280	20	Preah Sihanouk	Prey Nob	Ream	2017-12-20	Dog	Lice	Adult	Female	Heterodoxus spiniger	Not Detected
281	2	Preah Sihanouk	Prey Nob	Ream	2017-12-20	Dog	Tick	Adult	n/a	Rhipicephalus linnaei	Not Detected
282	10	Preah Sihanouk	Prey Nob	Ream	2017-12-20	Dog	Tick	Adult	n/a	Rhipicephalus linnaei	Not Detected
283	5	Preah Sihanouk	Prey Nob	Ream	2017-12-20	Dog	Lice	Adult	Female	Heterodoxus spiniger	Not Detected
284	6	Preah Sihanouk	Prey Nob	Ream	2017-12-20	Dog	Tick	Adult	n/a	Rhipicephalus linnaei	Not Detected
285	2	Preah Sihanouk	Prey Nob	Ream	2017-12-20	Dog	Flea	Adult	Female	Ctenocephalides orientis	Positive		Positive		Positive
286	2	Preah Sihanouk	Prey Nob	Ream	2017-12-20	Dog	Lice	Adult	Female	Heterodoxus spiniger	Not Detected
287	2	Preah Sihanouk	Prey Nob	Ream	2017-12-20	Dog	Tick	Adult	n/a	Rhipicephalus linnaei	Not Detected
288	20	Preah Sihanouk	Prey Nob	Ream	2017-12-19	Dog	Lice	Adult	Female	Heterodoxus spiniger	Not Detected
289	10	Preah Sihanouk	Prey Nob	Ream	2017-12-20	Dog	Tick	Adult	n/a	Rhipicephalus linnaei	Not Detected
290	20	Preah Sihanouk	Prey Nob	Ream	2017-12-20	Dog	Flea	Adult	Female	Ctenocephalides orientis	Positive		Positive		Positive
291	4	Preah Sihanouk	Prey Nob	Ream	2017-12-20	Dog	Tick	Adult	N/A	Rhipicephalus linnaei	Not Detected
292	4	Preah Sihanouk	Prey Nob	Ream	2017-12-20	Dog	Tick	Adult	N/A	Rhipicephalus linnaei	Not Detected
293	10	Preah Sihanouk	Prey Nob	Ream	2017-12-20	Dog	Tick	Adult	N/A	Rhipicephalus linnaei	Not Detected
294	4	Preah Sihanouk	Prey Nob	Ream	2017-12-20	Dog	Tick	Adult	N/A	Rhipicephalus linnaei	Not Detected
295	3	Preah Sihanouk	Prey Nob	Ream	2017-12-20	Dog	Flea	Adult	Female	Ctenocephalides orientis	Positive		Positive		Positive
296	4	Preah Sihanouk	Prey Nob	Ream	2017-12-20	Dog	Lice	Adult	Female	Heterodoxus spiniger	Not Detected
297	3	Preah Sihanouk	Prey Nob	Ream	2017-12-20	Dog	Flea	Adult	Male	Ctenocephalides orientis	Positive		Positive		Positive	MLST: R. asembonensis (gltA), R. asembonensis (17kDa), R. asembonensis (16S), see manuscript Table 5 for detail
298	6	Preah Sihanouk	Prey Nob	Ream	2017-12-20	Dog	Tick	Adult	N/A	Rhipicephalus linnaei	Not Detected
299	2	Preah Sihanouk	Prey Nob	Ream	2017-12-20	Dog	Tick	Adult	N/A	Rhipicephalus linnaei	Not Detected
300	5	Preah Sihanouk	Prey Nob	Ream	2017-12-20	Dog	Tick	Adult	N/A	Rhipicephalus linnaei	Not Detected
301	1	Preah Sihanouk	Prey Nob	Ream	2017-12-20	Dog	Flea	Adult	Female	Ctenocephalides orientis	Positive		Positive		Positive
302	1	Preah Sihanouk	Prey Nob	Ream	2017-12-20	Dog	Lice	Adult	Female	Heterodoxus spiniger	Not Detected
303	6	Preah Sihanouk	Prey Nob	Ream	2017-12-21	Dog	Tick	Adult	N/A	Rhipicephalus linnaei	Not Detected
304	1	Preah Sihanouk	Prey Nob	Ream	2017-12-21	Dog	Flea	Adult	Female	Ctenocephalides orientis	Positive		Positive
305	3	Preah Sihanouk	Prey Nob	Ream	2017-12-21	Dog	Tick	Nymph	N/A	Rhipicephalus linnaei	Not Detected
306	3	Preah Sihanouk	Prey Nob	Ream	2017-12-21	Dog	Tick	Adult	N/A	Rhipicephalus linnaei	Not Detected
307	3	Preah Sihanouk	Prey Nob	Ream	2017-12-21	Dog	Tick	Adult	N/A	Rhipicephalus linnaei	Not Detected
308	20	Preah Sihanouk	Prey Nob	Ream	2017-12-21	Dog	Flea	Adult	Female	Ctenocephalides orientis	Positive		Positive		Positive
309	5	Preah Sihanouk	Prey Nob	Ream	2017-12-21	Dog	Flea	Adult	Female	Ctenocephalides orientis	Not Detected
310	14	Preah Sihanouk	Prey Nob	Ream	2017-12-21	Dog	Flea	Adult	Male	Ctenocephalides orientis	Positive		Positive		Positive
311	1	Preah Sihanouk	Prey Nob	Ream	2017-12-21	Dog	Tick	Adult	N/A	Rhipicephalus linnaei	Not Detected
312	11	Preah Sihanouk	Prey Nob	Ream	2017-12-21	Dog	Flea	Adult	Male	Ctenocephalides orientis	Positive		Positive		Positive
313	11	Preah Sihanouk	Prey Nob	Ream	2017-12-21	Dog	Flea	Adult	Female	Ctenocephalides orientis	Positive		Positive		Positive
314	1	Koh Kong	Mondul Seima	Bak Khlang	2018-06-07	Geoemydidae Tortoise	Tick	Nymph	N/A	Amblyomma geomydae	Not Detected
315	1	Koh Kong	Mondul Seima	Bak Khlang	2017-10-11	Varanid Lizard	Tick	Nymph	N/A	Amblyomma varanense	Not Detected
316	1	Koh Kong	Mondul Seima	Bak Khlang	2018-12-06	Dog	Flea	Adult	Female	Ctenocephalides orientis	Positive		Positive		Positive
317	7	Koh Kong	Mondul Seima	Bak Khlang	2018-12-06	Dog	Flea	Adult	Female	Ctenocephalides orientis	Positive		Positive		Positive
318	1	Koh Kong	Mondul Seima	Bak Khlang	2018-12-06	Dog	Flea	Adult	Male	Ctenocephalides orientis	Positive		Positive		Positive
319	3	Koh Kong	Mondul Seima	Bak Khlang	2018-12-06	Dog	Flea	Adult	Male	Ctenocephalides orientis	Positive		Positive		Positive
320	2	Koh Kong	Mondul Seima	Bak Khlang	2018-12-06	Dog	Flea	Adult	Female	Ctenocephalides orientis	Positive		Positive		Positive
321	4	Koh Kong	Mondul Seima	Bak Khlang	2018-12-06	Dog	Flea	Adult	Female	Ctenocephalides orientis	Positive		Positive	Positive	Positive
322	4	Koh Kong	Mondul Seima	Bak Khlang	2018-12-06	Dog	Flea	Adult	Male	Ctenocephalides orientis	Positive		Positive		Positive
323	3	Koh Kong	Mondul Seima	Bak Khlang	2017-12-06	Dog	Flea	Adult	Female	Ctenocephalides orientis	Positive		Positive		Positive
324	1	Koh Kong	Mondul Seima	Bak Khlang	2017-12-06	Dog	Flea	Adult	Male	Ctenocephalides orientis	Not Detected		Not Detected
325	2	Koh Kong	Mondul Seima	Bak Khlang	2017-12-06	Dog	Flea	Adult	Female	Ctenocephalides orientis	Positive		Positive		Positive
326	1	Koh Kong	Mondul Seima	Bak Khlang	2017-12-06	Dog	Flea	Adult	Male	Ctenocephalides orientis	Positive		Positive		Positive
327	1	Koh Kong	Mondul Seima	Bak Khlang	2017-12-06	Dog	Flea	Adult	Male	Ctenocephalides orientis	Positive		Positive		Positive
328	9	Koh Kong	Mondul Seima	Bak Khlang	2017-12-06	Dog	Lice	Adult	Female	Heterodoxus spiniger	Not Detected
329	1	Koh Kong	Mondul Seima	Bak Khlang	2017-12-06	Dog	Flea	Adult	Male	Ctenocephalides orientis	Positive		Positive		Positive
330	1	Koh Kong	Mondul Seima	Bak Khlang	2017-12-06	Dog	Lice	Adult	Female	Heterodoxus spiniger	Not Detected
331	5	Koh Kong	Mondul Seima	Bak Khlang	2017-12-06	Dog	Flea	Adult	Female	Ctenocephalides orientis	Positive		Positive		Positive
332	1	Koh Kong	Mondul Seima	Bak Khlang	2017-12-06	Dog	Flea	Adult	Male	Ctenocephalides orientis	Positive		Positive		Positive
333	8	Koh Kong	Mondul Seima	Bak Khlang	2017-12-06	Cattle	Tick	Adult	Female	Rhipicephalus microplus s.l.	Not Detected
334	2	Koh Kong	Mondul Seima	Bak Khlang	2017-12-06	Cattle	Tick	Adult	Male	Rhipicephalus microplus s.l.	Not Detected
335	9	Koh Kong	Mondul Seima	Bak Khlang	2017-12-06	Cattle	Tick	Adult	Female	Rhipicephalus microplus s.l.	Not Detected
336	3	Koh Kong	Mondul Seima	Bak Khlang	2017-12-06	Cattle	Tick	Adult	Male	Rhipicephalus microplus s.l.	Not Detected
337	1	Koh Kong	Mondul Seima	Bak Khlang	2017-12-06	Cattle	Tick	Adult	Female	Rhipicephalus microplus s.l.	Not Detected
338	1	Koh Kong	Mondul Seima	Bak Khlang	2017-12-06	Cattle	Tick	Adult	Female	Rhipicephalus microplus s.l.	Not Detected
339	2	Koh Kong	Mondul Seima	Bak Khlang	2017-12-06	Cat	Tick	Nymph	N/A	Dermacentor spp. (Nymph)	Not Detected
340	3	Koh Kong	Mondul Seima	Bak Khlang	2017-12-06	Cattle	Tick	Nymph	N/A	Rhipicephalus microplus s.l.	Not Detected
341	3	Koh Kong	Mondul Seima	Bak Khlang	2017-12-06	Dog	Tick	Nymph	N/A	Dermacentor spp. (Nymph)	Not Detected
342	4	Koh Kong	Mondul Seima	Bak Khlang	2017-12-06	Dog	Tick	Nymph	N/A	Dermacentor spp. (Nymph)	Not Detected
343	4	Koh Kong	Mondul Seima	Bak Khlang	2017-12-06	Dog	Tick	Nymph	N/A	Dermacentor spp. (Nymph)	Not Detected
344	4	Koh Kong	Mondul Seima	Bak Khlang	2017-12-06	Dog	Tick	Nymph	N/A	Dermacentor spp. (Nymph)	Not Detected
345	10	Koh Kong	Mondul Seima	Bak Khlang	2017-12-06	Dog	Lice	Adult	Female	Heterodoxus spiniger	Not Detected
346	2	Koh Kong	Mondul Seima	Bak Khlang	2017-12-06	Dog	Flea	Adult	Female	Ctenocephalides orientis	Positive		Positive		Positive
347	1	Koh Kong	Mondul Seima	Bak Khlang	2017-12-06	Dog	Tick	Nymph	N/A	Dermacentor spp. (Nymph)	Not Detected
348	2	Koh Kong	Mondul Seima	Bak Khlang	2017-12-07	Dog	Flea	Adult	Male	Ctenocephalides orientis	Positive		Positive		Positive
349	4	Koh Kong	Mondul Seima	Bak Khlang	2017-12-07	Dog	Flea	Adult	Female	Ctenocephalides orientis	Positive		Positive		Positive
350	2	Koh Kong	Mondul Seima	Bak Khlang	2017-12-07	Dog	Tick	Nymph	N/A	Dermacentor spp. (Nymph)	Not Detected
351	7	Koh Kong	Mondul Seima	Bak Khlang	2017-12-07	Dog	Flea	Adult	Female	Ctenocephalides orientis	Positive		Positive		Positive
352	1	Koh Kong	Mondul Seima	Bak Khlang	2017-12-07	Dog	Flea	Adult	Male	Ctenocephalides orientis	Positive		Positive		Positive
353	2	Koh Kong	Mondul Seima	Bak Khlang	2017-12-07	Dog	Lice	Adult	Female	Heterodoxus spiniger	Not Detected
354	3	Koh Kong	Mondul Seima	Bak Khlang	2017-12-07	Dog	Flea	Adult	Female	Ctenocephalides orientis	Positive		Positive		Positive
355	3	Koh Kong	Mondul Seima	Bak Khlang	2017-12-07	Dog	Flea	Adult	Male	Ctenocephalides orientis	Positive		Positive		Positive
356	5	Koh Kong	Mondul Seima	Bak Khlang	2017-12-07	Dog	Tick	Nymph	N/A	Dermacentor spp. (Nymph)	Not Detected
357	5	Koh Kong	Mondul Seima	Bak Khlang	2017-12-07	Dog	Tick	Nymph	N/A	Dermacentor spp. (Nymph)	Not Detected
358	1	Koh Kong	Mondul Seima	Bak Khlang	2017-12-07	Dog	Tick	Nymph	N/A	Haemaphysalis spp. nymph	Not Detected
359	19	Koh Kong	Mondul Seima	Bak Khlang	2017-12-07	Dog	Flea	Adult	Female	Ctenocephalides orientis	Positive		Positive		Positive
360	12	Koh Kong	Mondul Seima	Bak Khlang	2017-12-07	Dog	Flea	Adult	Male	Ctenocephalides orientis	Positive		Positive		Positive
361	4	Koh Kong	Mondul Seima	Bak Khlang	2017-12-07	Dog	Lice	Adult	Female	Heterodoxus spiniger	Not Detected
362	5	Koh Kong	Mondul Seima	Bak Khlang	2017-12-07	Dog	Flea	Adult	Female	Ctenocephalides orientis	Positive		Positive		Positive
363	6	Koh Kong	Mondul Seima	Bak Khlang	2017-12-07	Dog	Flea	Adult	Male	Ctenocephalides orientis	Not Detected		Not Detected
364	1	Koh Kong	Mondul Seima	Bak Khlang	2017-12-07	Dog	Tick	Adult	Male	Haemaphysalis hystricis	Positive
365	1	Koh Kong	Mondul Seima	Bak Khlang	2017-12-07	Dog	Tick	Nymph	N/A	Dermacentor spp. (Nymph)	Not Detected
366	9	Koh Kong	Mondul Seima	Bak Khlang	2017-12-07	Dog	Flea	Adult	Female	Ctenocephalides orientis	Positive		Positive		Positive
367	9	Koh Kong	Mondul Seima	Bak Khlang	2017-12-07	Dog	Flea	Adult	Male	Ctenocephalides orientis	Positive		Positive		Positive
368	1	Koh Kong	Mondul Seima	Bak Khlang	2017-12-07	Dog	Flea	Adult	Male	Ctenocephalides orientis	Positive		Positive		Positive
369	4	Koh Kong	Mondul Seima	Bak Khlang	2017-12-07	Dog	Flea	Adult	Female	Ctenocephalides orientis	Positive		Positive		Positive
370	2	Koh Kong	Mondul Seima	Bak Khlang	2017-12-07	Cattle	Tick	Adult	Female	Rhipicephalus microplus s.l.	Not Detected
371	2	Koh Kong	Mondul Seima	Bak Khlang	2017-12-07	Cattle	Tick	Nymph	N/A	Rhipicephalus microplus s.l.	Not Detected
372	5	Koh Kong	Mondul Seima	Bak Khlang	2017-12-07	Cattle	Tick	Nymph	N/A	Rhipicephalus microplus s.l.	Not Detected
373	5	Koh Kong	Mondul Seima	Bak Khlang	2017-12-07	Cattle	Tick	Nymph	N/A	Rhipicephalus microplus s.l.	Not Detected
374	1	Koh Kong	Mondul Seima	Bak Khlang	2017-12-07	Cattle	Tick	Adult	Female	Rhipicephalus microplus s.l.	Not Detected
375	10	Preah Sihanouk	Prey Nob	Ream	2018-03-20	Dog	Tick	Adult	Female	Rhipicephalus linnaei	Not Detected
376	10	Preah Sihanouk	Prey Nob	Ream	2018-03-20	Dog	Tick	Adult	Female	Rhipicephalus linnaei	Not Detected
377	10	Preah Sihanouk	Prey Nob	Ream	2018-03-20	Dog	Tick	Adult	Male	Rhipicephalus linnaei	Not Detected
378	10	Preah Sihanouk	Prey Nob	Ream	2018-03-20	Dog	Tick	Adult	Male	Rhipicephalus linnaei	Not Detected
379	1	Koh Kong	Mondul Seima	Bak Khlang	2018-03-06	Dog	Flea	Adult	Female	Ctenocephalides orientis	Positive		Positive		Positive
380	11	Koh Kong	Mondul Seima	Bak Khlang	2018-03-06	Dog	Lice	Adult	Female	Heterodoxus spiniger	Positive
381	1	Koh Kong	Mondul Seima	Bak Khlang	2018-03-06	Dog	Flea	Adult	Male	Ctenocephalides orientis	Positive		Positive		Positive
382	1	Koh Kong	Mondul Seima	Bak Khlang	2018-03-06	Dog	Flea	Adult	Female	Ctenocephalides orientis	Positive		Positive		Positive
383	5	Koh Kong	Mondul Seima	Bak Khlang	2018-03-06	Dog	Flea	Adult	Male	Ctenocephalides orientis	Positive		Positive		Positive
384	12	Koh Kong	Mondul Seima	Bak Khlang	2018-03-06	Dog	Flea	Adult	Female	Ctenocephalides orientis	Positive		Positive		Positive
385	7	Koh Kong	Mondul Seima	Bak Khlang	2018-03-06	Dog	Flea	Adult	Female	Ctenocephalides orientis	Positive		Positive		Positive
386	6	Koh Kong	Mondul Seima	Bak Khlang	2018-03-06	Dog	Flea	Adult	Male	Ctenocephalides orientis	Positive		Positive		Positive
387	10	Koh Kong	Mondul Seima	Bak Khlang	2018-03-06	Dog	Flea	Adult	Female	Ctenocephalides orientis	Positive		Positive		Positive
388	5	Koh Kong	Mondul Seima	Bak Khlang	2018-03-06	Dog	Flea	Adult	Male	Ctenocephalides orientis	Positive		Positive		Positive
389	4	Koh Kong	Mondul Seima	Bak Khlang	2018-03-06	Dog	Tick	Adult	Female	Haemaphysalis hystricis	Positive					MLST: R. raoultii (gltA), R. raoultii (17kDa), see manuscript Table 5 for detail
390	5	Koh Kong	Mondul Seima	Bak Khlang	2018-03-07	Cattle	Tick	Nymph	N/A	Rhipicephalus microplus s.l.	Not Detected
391	1	Koh Kong	Mondul Seima	Bak Khlang	2018-03-07	Cattle	Tick	Adult	Female	Rhipicephalus microplus s.l.	Not Detected
392	7	Koh Kong	Mondul Seima	Bak Khlang	2018-03-07	Cattle	Tick	Nymph	N/A	Rhipicephalus microplus s.l.	Not Detected
393	2	Koh Kong	Mondul Seima	Bak Khlang	2018-03-07	Cattle	Tick	Adult	Female	Rhipicephalus microplus s.l.	Not Detected
394	3	Koh Kong	Mondul Seima	Bak Khlang	2018-03-07	Cattle	Tick	Adult	Female	Rhipicephalus microplus s.l.	Not Detected
395	3	Koh Kong	Mondul Seima	Bak Khlang	2018-03-07	Cattle	Tick	Adult	Female	Rhipicephalus microplus s.l.	Not Detected
396	4	Koh Kong	Mondul Seima	Bak Khlang	2018-03-07	Cattle	Tick	Adult	Female	Rhipicephalus microplus s.l.	Not Detected
397	9	Koh Kong	Mondul Seima	Bak Khlang	2018-03-07	Cattle	Tick	Adult	Female	Rhipicephalus microplus s.l.	Not Detected
398	10	Koh Kong	Mondul Seima	Bak Khlang	2018-03-07	Cattle	Tick	Adult	Female	Rhipicephalus microplus s.l.	Not Detected
399	8	Koh Kong	Mondul Seima	Bak Khlang	2018-03-07	Cattle	Tick	Adult	Female	Rhipicephalus microplus s.l.	Not Detected
400	5	Koh Kong	Mondul Seima	Bak Khlang	2018-03-07	Cattle	Tick	Adult	Female	Rhipicephalus microplus s.l.	Not Detected
401	14	Koh Kong	Mondul Seima	Bak Khlang	2018-03-07	Dog	Flea	Adult	Female	Ctenocephalides orientis	Positive		Positive		Positive
402	2	Koh Kong	Mondul Seima	Bak Khlang	2018-03-07	Dog	Flea	Adult	Male	Ctenocephalides orientis	Positive		Positive		Positive
403	20	Koh Kong	Mondul Seima	Bak Khlang	2018-03-07	Dog	Flea	Adult	Female	Ctenocephalides orientis	Positive		Positive		Positive
404	2	Koh Kong	Mondul Seima	Bak Khlang	2018-03-07	Dog	Flea	Adult	Female	Ctenocephalides orientis	Positive		Positive		Positive
405	9	Koh Kong	Mondul Seima	Bak Khlang	2018-03-07	Dog	Flea	Adult	Male	Ctenocephalides orientis	Positive		Positive		Positive
406	4	Koh Kong	Mondul Seima	Bak Khlang	2018-03-07	Dog	Flea	Adult	Female	Ctenocephalides orientis	Positive		Positive		Positive
407	7	Koh Kong	Mondul Seima	Bak Khlang	2018-03-07	Dog	Flea	Adult	Female	Ctenocephalides orientis	Positive		Positive		Positive
408	3	Koh Kong	Mondul Seima	Bak Khlang	2018-03-07	Dog	Flea	Adult	Male	Ctenocephalides orientis	Positive		Positive		Positive
409	1	Koh Kong	Mondul Seima	Bak Khlang	2018-03-07	Dog	Tick	Adult	Female	Haemaphysalis hystricis	Not Detected
410	5	Koh Kong	Mondul Seima	Bak Khlang	2018-03-07	Cattle	Tick	Adult	Female	Rhipicephalus microplus s.l.	Not Detected
411	3	Koh Kong	Mondul Seima	Bak Khlang	2018-03-07	Cattle	Tick	Adult	Female	Rhipicephalus microplus s.l.	Not Detected
412	3	Koh Kong	Mondul Seima	Bak Khlang	2018-03-07	Cattle	Tick	Adult	Female	Rhipicephalus microplus s.l.	Not Detected
413	5	Koh Kong	Mondul Seima	Bak Khlang	2018-03-07	Dog	Flea	Adult	Female	Ctenocephalides orientis	Positive		Positive		Positive
414	5	Koh Kong	Mondul Seima	Bak Khlang	2018-03-07	Dog	Flea	Adult	Male	Ctenocephalides orientis	Positive		Positive		Positive
415	1	Koh Kong	Mondul Seima	Bak Khlang	2018-03-07	Dog	Flea	Adult	Female	Ctenocephalides orientis	Positive		Positive		Positive
416	1	Koh Kong	Mondul Seima	Bak Khlang	2018-03-07	Dog	Flea	Adult	Male	Ctenocephalides orientis	Positive		Positive		Positive
417	9	Koh Kong	Mondul Seima	Bak Khlang	2018-03-07	Dog	Flea	Adult	Female	Ctenocephalides orientis	Positive		Positive		Positive
418	1	Koh Kong	Mondul Seima	Bak Khlang	2018-03-07	Dog	Flea	Adult	Male	Ctenocephalides orientis	Positive		Positive		Positive
419	2	Koh Kong	Mondul Seima	Bak Khlang	2018-03-07	Dog	Flea	Adult	Female	Ctenocephalides orientis	Positive		Positive		Positive
420	1	Koh Kong	Mondul Seima	Bak Khlang	2018-03-07	Dog	Flea	Adult	Male	Ctenocephalides orientis	Positive		Positive		Positive
421	2	Koh Kong	Mondul Seima	Bak Khlang	2018-03-07	Dog	Lice	Adult	Female	Heterodoxus spiniger	Not Detected
422	10	Koh Kong	Mondul Seima	Bak Khlang	2018-03-07	Dog	Flea	Adult	Female	Ctenocephalides orientis	Positive		Positive		Positive
423	4	Koh Kong	Mondul Seima	Bak Khlang	2018-03-07	Dog	Flea	Adult	Female	Ctenocephalides orientis	Positive		Positive		Positive
424	3	Koh Kong	Mondul Seima	Bak Khlang	2018-03-07	Dog	Flea	Adult	Male	Ctenocephalides orientis	Positive		Positive		Positive
425	1	Koh Kong	Mondul Seima	Bak Khlang	2018-03-07	Dog	Flea	Adult	Female	Echidnophaga gallinacea	Not Detected
426	1	Koh Kong	Mondul Seima	Bak Khlang	2018-03-07	Dog	Lice	Adult	Female	Heterodoxus spiniger	Not Detected
427	8	Koh Kong	Mondul Seima	Bak Khlang	2018-03-07	Dog	Flea	Adult	Female	Ctenocephalides orientis	Positive		Positive		Positive
428	1	Koh Kong	Mondul Seima	Bak Khlang	2018-03-07	Dog	Flea	Adult	Male	Ctenocephalides orientis	Positive		Positive		Positive
429	6	Koh Kong	Mondul Seima	Bak Khlang	2018-03-07	Dog	Flea	Adult	Female	Ctenocephalides orientis	Positive		Positive		Positive
430	2	Koh Kong	Mondul Seima	Bak Khlang	2018-03-07	Dog	Flea	Adult	Male	Ctenocephalides orientis	Positive		Positive		Positive
431	1	Koh Kong	Mondul Seima	Bak Khlang	2018-03-07	Dog	Lice	Adult	Female	Heterodoxus spiniger	Not Detected
432	3	Koh Kong	Mondul Seima	Bak Khlang	2018-03-07	Dog	Tick	Nymph	N/A	Dermacentor spp. (Nymph)	Not Detected
433	20	Koh Kong	Mondul Seima	Bak Khlang	2018-03-07	Dog	Flea	Adult	Female	Echidnophaga gallinacea	Not Detected
434	3	Koh Kong	Mondul Seima	Bak Khlang	2018-03-07	Dog	Flea	Adult	Female	Echidnophaga gallinacea	Not Detected
435	20	Koh Kong	Mondul Seima	Bak Khlang	2018-03-07	Dog	Flea	Adult	Male	Echidnophaga gallinacea	Not Detected
436	8	Koh Kong	Mondul Seima	Bak Khlang	2018-03-07	Dog	Flea	Adult	Female	Ctenocephalides orientis	Positive		Positive		Positive
437	3	Koh Kong	Mondul Seima	Bak Khlang	2018-03-07	Dog	Flea	Adult	Male	Ctenocephalides orientis	Positive		Positive		Positive
438	1	Koh Kong	Mondul Seima	Bak Khlang	2018-03-07	Dog	Lice	Adult	Female	Heterodoxus spiniger	Not Detected
439	16	Koh Kong	Mondul Seima	Bak Khlang	2018-03-08	Dog	Flea	Adult	Female	Ctenocephalides orientis	Positive		Positive		Positive
440	9	Koh Kong	Mondul Seima	Bak Khlang	2018-03-08	Dog	Flea	Adult	Male	Ctenocephalides orientis	Positive		Positive		Positive
441	3	Koh Kong	Mondul Seima	Bak Khlang	2018-03-08	Dog	Tick	Adult	Male	Rhipicephalus linnaei	Positive
442	20	Koh Kong	Mondul Seima	Bak Khlang	2018-03-08	Dog	Flea	Adult	Female	Ctenocephalides orientis	Positive		Positive		Positive
443	12	Koh Kong	Mondul Seima	Bak Khlang	2018-03-08	Dog	Flea	Adult	Female	Ctenocephalides orientis	Positive		Positive		Positive
444	16	Koh Kong	Mondul Seima	Bak Khlang	2018-03-08	Dog	Flea	Adult	Male	Ctenocephalides orientis	Positive		Positive		Positive
445	1	Koh Kong	Mondul Seima	Bak Khlang	2018-03-08	Dog	Tick	Adult	Male	Rhipicephalus linnaei	Not Detected
446	20	Koh Kong	Mondul Seima	Bak Khlang	2018-03-08	Dog	Flea	Adult	Female	Ctenocephalides orientis	Positive		Positive		Positive
447	2	Koh Kong	Mondul Seima	Bak Khlang	2018-03-08	Dog	Flea	Adult	Female	Ctenocephalides orientis	Positive		Positive		Positive
448	6	Koh Kong	Mondul Seima	Bak Khlang	2018-03-08	Dog	Flea	Adult	Male	Ctenocephalides orientis	Positive		Positive		Positive
449	6	Koh Kong	Mondul Seima	Bak Khlang	2018-03-08	Dog	Lice	Adult	Female	Heterodoxus spiniger	Not Detected
450	19	Koh Kong	Mondul Seima	Bak Khlang	2018-03-08	Dog	Flea	Adult	Female	Ctenocephalides orientis	Positive		Positive		Positive
451	11	Koh Kong	Mondul Seima	Bak Khlang	2018-03-08	Dog	Flea	Adult	Male	Ctenocephalides orientis	Positive		Positive		Positive
452	8	Koh Kong	Mondul Seima	Bak Khlang	2018-03-08	Dog	Flea	Adult	Female	Ctenocephalides orientis	Positive		Positive		Positive
453	6	Koh Kong	Mondul Seima	Bak Khlang	2018-03-08	Dog	Flea	Adult	Male	Ctenocephalides orientis	Positive		Positive		Positive
454	8	Koh Kong	Mondul Seima	Bak Khlang	2018-03-08	Dog	Flea	Adult	Female	Ctenocephalides orientis	Positive		Positive		Positive
455	4	Koh Kong	Mondul Seima	Bak Khlang	2018-03-08	Dog	Flea	Adult	Male	Ctenocephalides orientis	Positive		Positive		Positive
456	8	Koh Kong	Mondul Seima	Bak Khlang	2018-03-08	Dog	Tick	Adult	Female	Rhipicephalus linnaei	Not Detected
457	7	Koh Kong	Mondul Seima	Bak Khlang	2018-03-08	Dog	Tick	Adult	Female	Rhipicephalus microplus s.l.	Not Detected
458	8	Koh Kong	Mondul Seima	Bak Khlang	2018-03-08	Dog	Flea	Adult	Female	Ctenocephalides orientis	Positive		Positive		Positive
459	20	Koh Kong	Mondul Seima	Bak Khlang	2018-03-08	Chicken	Flea	Adult	Female	Echidnophaga gallinacea	Not Detected
460	3	Koh Kong	Mondul Seima	Bak Khlang	2018-03-08	Chicken	Flea	Adult	Female	Echidnophaga gallinacea	Not Detected
461	2	Koh Kong	Mondul Seima	Bak Khlang	2018-03-08	Chicken	Flea	Adult	Male	Echidnophaga gallinacea	Not Detected
462	6	Koh Kong	Mondul Seima	Bak Khlang	2018-03-08	Dog	Flea	Adult	Female	Ctenocephalides orientis	Positive		Positive		Positive
463	5	Koh Kong	Mondul Seima	Bak Khlang	2018-03-08	Dog	Flea	Adult	Male	Ctenocephalides orientis	Positive		Positive		Positive
464	5	Koh Kong	Mondul Seima	Bak Khlang	2018-03-08	Dog	Flea	Adult	Female	Ctenocephalides orientis	Positive		Positive		Positive
465	1	Koh Kong	Mondul Seima	Bak Khlang	2018-03-08	Dog	Flea	Adult	Male	Ctenocephalides orientis	Positive		Positive		Positive
466	1	Koh Kong	Mondul Seima	Bak Khlang	2018-03-08	Dog	Lice	Adult	Female	Heterodoxus spiniger	Not Detected
467	2	Koh Kong	Mondul Seima	Bak Khlang	2018-03-08	Cattle	Tick	Adult	Male	Rhipicephalus microplus s.l.	Not Detected
468	4	Koh Kong	Mondul Seima	Bak Khlang	2018-03-08	Cattle	Tick	Adult	Female	Rhipicephalus microplus s.l.	Not Detected
469	5	Koh Kong	Mondul Seima	Bak Khlang	2018-03-08	Cattle	Tick	Adult	Female	Rhipicephalus microplus s.l.	Not Detected
470	2	Koh Kong	Mondul Seima	Bak Khlang	2018-03-08	Cattle	Tick	Adult	Female	Rhipicephalus microplus s.l.	Not Detected
471	2	Koh Kong	Mondul Seima	Bak Khlang	2018-03-08	Dog	Flea	Adult	Male	Ctenocephalides orientis	Positive		Positive		Positive
472	1	Koh Kong	Mondul Seima	Bak Khlang	2018-03-08	Dog	Flea	Adult	Male	Ctenocephalides orientis	Positive		Positive		Positive
473	5	Koh Kong	Mondul Seima	Bak Khlang	2018-03-08	Dog	Flea	Adult	Female	Ctenocephalides orientis	Positive		Positive		Positive
474	5	Koh Kong	Mondul Seima	Bak Khlang	2018-03-08	Dog	Flea	Adult	Female	Ctenocephalides orientis	Positive		Positive		Positive
475	3	Koh Kong	Mondul Seima	Bak Khlang	2018-03-08	Dog	Flea	Adult	Male	Ctenocephalides orientis	Positive		Positive		Positive
476	5	Koh Kong	Mondul Seima	Bak Khlang	2018-03-08	Dog	Flea	Adult	Female	Ctenocephalides orientis	Positive		Positive		Positive
477	3	Koh Kong	Mondul Seima	Bak Khlang	2018-03-08	Dog	Flea	Adult	Male	Ctenocephalides orientis	Positive		Positive		Positive
478	12	Koh Kong	Mondul Seima	Bak Khlang	2018-03-09	Dog	Flea	Adult	Female	Ctenocephalides orientis	Positive		Positive		Positive
479	5	Koh Kong	Mondul Seima	Bak Khlang	2018-03-09	Dog	Flea	Adult	Male	Ctenocephalides orientis	Positive		Positive		Positive
480	1	Koh Kong	Mondul Seima	Bak Khlang	2018-03-09	Dog	Tick	Nymph	N/A	Dermacentor spp. (Nymph)	Not Detected
481	20	Koh Kong	Mondul Seima	Bak Khlang	2018-03-07	Dragging (free-living tick)	Tick	Larva	N/A	Haemaphysalis spp. (Larvae)	Not Detected
482	20	Koh Kong	Mondul Seima	Bak Khlang	2018-03-09	Dragging (free-living tick)	Tick	Larva	N/A	Rhipicephalus microplus s.l. (Larvae)	Not Detected
483	20	Koh Kong	Mondul Seima	Bak Khlang	2017-12-06	Dragging (free-living tick)	Tick	Larva	N/A	Haemaphysalis spp. (Larvae)	Not Detected
484	20	Koh Kong	Mondul Seima	Bak Khlang	2017-12-06	Dragging (free-living tick)	Tick	Larva	N/A	Dermacentor spp. (Larvae)	Not Detected
485	20	Koh Kong	Mondul Seima	Bak Khlang	2017-12-08	Dragging (free-living tick)	Tick	Larva	N/A	Dermacentor spp. (Larvae)	Not Detected
486	20	Koh Kong	Mondul Seima	Bak Khlang	2017-12-08	Dragging (free-living tick)	Tick	Larva	N/A	Haemaphysalis spp. (Larvae)	Not Detected
487	20	Preah Sihanouk	Prey Nob	Ream	2017-12-20	Dragging (free-living tick)	Tick	Larva	N/A	Rhipicephalus microplus s.l. (Larvae)	Not Detected
488	20	Preah Sihanouk	Prey Nob	Ream	2017-12-21	Dragging (free-living tick)	Tick	Larva	N/A	Rhipicephalus microplus s.l. (Larvae)	Not Detected
489	20	Preah Sihanouk	Prey Nob	Ream	2017-12-21	Dragging (free-living tick)	Tick	Larva	N/A	Rhipicephalus microplus s.l. (Larvae)	Not Detected
490	20	Preah Sihanouk	Prey Nob	Ream	2017-12-21	Dragging (free-living tick)	Tick	Larva	N/A	Rhipicephalus microplus s.l. (Larvae)	Not Detected
491	20	Koh Kong	Mondul Seima	Bak Khlang	2017-12-08	Rodent	Laelapidae mites	Adult	N/A	Laelaps echidninus	Not Detected
492	20	Koh Kong	Mondul Seima	Bak Khlang	2017-12-07	Rodent	Laelapidae mites	Adult	N/A	Laelaps echidninus	Not Detected
493	20	Koh Kong	Mondul Seima	Bak Khlang	2017-12-05	Rodent	Laelapidae mites	Adult	N/A	Laelaps nutalli	Not Detected
494	14	Koh Kong	Mondul Seima	Bak Khlang	2017-12-05	Rodent	Laelapidae mites	Adult	N/A	Laelaps nutalli	Not Detected
495	5	Koh Kong	Mondul Seima	Bak Khlang	2017-11-06	Rodent	Tick	Nymph	N/A	Dermacentor spp. (Nymph)	Not Detected
496	2	Koh Kong	Mondul Seima	Bak Khlang	2017-10-11	Rodent	Flea	Adult	Male	Xenopsylla cheopis	Not Detected
497	6	Koh Kong	Mondul Seima	Bak Khlang	2017-12-06	Rodent	Tick	Nymph	N/A	Dermacentor spp. (Nymph)	Not Detected
498	5	Koh Kong	Mondul Seima	Bak Khlang	2017-12-06	Rodent	Tick	Nymph	N/A	Haemaphysalis bandicota	Not Detected
499	6	Koh Kong	Mondul Seima	Bak Khlang	2017-12-06	Rodent	Tick	Adult	Female	Haemaphysalis bandicota	Positive
500	2	Koh Kong	Mondul Seima	Bak Khlang	2017-12-06	Rodent	Tick	Nymph	N/A	Dermacentor spp. (Nymph)	Not Detected
501	11	Koh Kong	Mondul Seima	Bak Khlang	2017-09-29	Rodent	Laelapidae mites	Adult	N/A	Laelaps echidninus	Not Detected
502	11	Koh Kong	Mondul Seima	Bak Khlang	2017-10-11	Rodent	Laelapidae mites	Adult	N/A	Laelaps echidninus	Not Detected
503	5	Koh Kong	Mondul Seima	Bak Khlang	2017-10-12	Rodent	Flea	Adult	Male	Xenopsylla cheopis	Not Detected
504	1	Koh Kong	Mondul Seima	Bak Khlang	2017-10-12	Rodent	Flea	Adult	Female	Xenopsylla cheopis	Not Detected
505	10	Preah Sihanouk	Prey Nob	Ream	2017-10-11	Rodent	Laelapidae mites	Adult	Female	Laelaps echidninus	Not Detected
